# Supplementary material for: Epidemiological Dynamics of SARS-CoV-2 Variants During Social Protests in Cali, Colombia
Source: Front Med (Lausanne). 2022 Mar 31;9:863911. doi: 10.3389/fmed.2022.863911 (PMC9008484; doi:10.3389/fmed.2022.863911)
Supplement: Supplementary file 1 [file Table_1.XLSX]

## Sheet: Metada_Epidemiology_Cali
Supplementary Table S1. A. Metadata from Cali used in the study
Report date	ID	Date of notification	Department code	Department name	Municipality code	Municipality name	Age	Age unit of measure	Sex	Type of contagion	Case location	State	Country code	Country name	Recovered	Symptom onset date	Death date	Diagnosis date	Recovery date	Recovery type	Ethnicity	Ethnicity name
2020-03-13	25	3/13/2020	76	VALLE	76001	CALI	49	1	M	Imported	Home	mild	724	ESPAÑA	Recovered	2020-03-10		2020-03-13	2020-05-12	PCR	6
2020-03-16	62	3/14/2020	76	VALLE	76001	CALI	32	1	M	Imported	Home	mild	380	ITALIA	Recovered	2020-03-12		2020-03-16	2020-03-26	PCR	6
2020-03-16	63	3/16/2020	76	VALLE	76001	CALI	26	1	F	Imported	Home	mild	250	FRANCIA	Recovered	2020-03-14		2020-03-16	2020-03-28	PCR	6
2020-03-17	81	3/17/2020	76	VALLE	76001	CALI	49	1	F	Imported	Home	mild	840	ESTADOS UNIDOS DE AMÉRICA	Recovered	2020-03-14		2020-03-17	2020-03-28	PCR	6
2020-03-17	82	3/16/2020	76	VALLE	76001	CALI	54	1	M	Imported	Home	mild	724	ESPAÑA	Recovered	2020-03-14		2020-03-17	2020-04-19	PCR	6
2020-03-17	83	3/17/2020	76	VALLE	76001	CALI	56	1	M	Imported	Home	mild	840	ESTADOS UNIDOS DE AMÉRICA	Recovered	2020-03-12		2020-03-17	2020-03-26	PCR	6
2020-03-17	84	3/16/2020	76	VALLE	76001	CALI	51	1	M	Imported	Home	mild	218	ECUADOR	Recovered	2020-03-10		2020-03-17	2020-04-10	PCR	6
2020-03-17	85	3/17/2020	76	VALLE	76001	CALI	42	1	F	Related	Home	mild			Recovered			2020-03-17	2020-05-31	Time	6
2020-03-20	132	3/20/2020	76	VALLE	76001	CALI	33	1	M	Related	Home	mild			Recovered	2020-03-10		2020-03-20	2020-05-08	PCR	6
2020-03-21	183	3/17/2020	76	VALLE	76001	CALI	48	1	F	Imported	Home	mild	218	ECUADOR	Recovered	2020-03-15		2020-03-21	2020-04-25	Time	6
2020-03-21	187	3/17/2020	76	VALLE	76001	CALI	74	1	M	Related	Home	mild			Recovered	2020-03-09		2020-03-21	2020-05-05	PCR	6
2020-03-21	189	3/18/2020	76	VALLE	76001	CALI	81	1	F	Imported	Home	mild	840	ESTADOS UNIDOS DE AMÉRICA	Recovered	2020-03-14		2020-03-21	2020-03-31	PCR	6
2020-03-21	190	3/19/2020	76	VALLE	76001	CALI	28	1	M	Imported	Home	mild	724	ESPAÑA	Recovered	2020-03-18		2020-03-21	2020-04-25	PCR	6
2020-03-21	192	3/20/2020	76	VALLE	76001	CALI	30	1	F	Related	Home	mild			Recovered	2020-03-17		2020-03-21	2020-04-02	PCR	6
2020-03-21	193	3/19/2020	76	VALLE	76001	CALI	53	1	F	Imported	Home	mild	380	ITALIA	Recovered	2020-03-12		2020-03-21	2020-03-23	PCR	6
2020-03-22	225	3/20/2020	76	VALLE	76001	CALI	22	1	M	Related	Home	mild			Recovered	2020-03-12		2020-03-22	2020-03-30	PCR	6
2020-03-22	227	3/20/2020	76	VALLE	76001	CALI	28	1	M	Imported	Home	mild	840	ESTADOS UNIDOS DE AMÉRICA	Recovered	2020-03-16		2020-03-22	2020-04-25	PCR	6
2020-03-22	228	3/20/2020	76	VALLE	76001	CALI	26	1	M	Imported	Home	mild	724	ESPAÑA	Recovered	2020-03-17		2020-03-22	2020-04-09	PCR	6
2020-03-22	231	3/19/2020	76	VALLE	76001	CALI	46	1	F	Related	Home	mild			Recovered	2020-03-15		2020-03-22	2020-03-31	PCR	6
2020-03-23	282	3/20/2020	76	VALLE	76001	CALI	40	1	M	Imported	Dead	Dead	840	ESTADOS UNIDOS DE AMÉRICA	Dead	2020-03-14	2020-04-15	2020-03-23			6
2020-03-23	283	3/23/2020	76	VALLE	76001	CALI	56	1	M	Related	Home	mild			Recovered	2020-03-14		2020-03-23	2020-03-28	PCR	6
2020-03-23	284	3/23/2020	76	VALLE	76001	CALI	65	1	F	Imported	Home	mild	724	ESPAÑA	Recovered	2020-03-15		2020-03-23	2020-04-13	PCR	6
2020-03-24	331	3/21/2020	76	VALLE	76001	CALI	37	1	M	Imported	Home	mild	188	COSTA RICA	Recovered	2020-03-19		2020-03-24	2020-04-05	PCR	6
2020-03-24	332	3/20/2020	76	VALLE	76001	CALI	38	1	F	Imported	Home	mild	724	ESPAÑA	Recovered	2020-03-20		2020-03-24	2020-04-20	PCR	6
2020-03-24	334	3/20/2020	76	VALLE	76001	CALI	23	1	M	Related	Home	mild			Recovered	2020-03-16		2020-03-24	2020-04-19	PCR	6
2020-03-24	335	3/23/2020	76	VALLE	76001	CALI	59	1	M	Related	Home	mild			Recovered	2020-03-13		2020-03-24	2020-05-13	PCR	6
2020-03-24	337	3/21/2020	76	VALLE	76001	CALI	22	1	F	Related	Home	mild			Recovered			2020-03-24	2020-05-08	PCR	6
2020-03-24	342	3/21/2020	76	VALLE	76001	CALI	47	1	F	Related	Home	mild			Recovered	2020-03-16		2020-03-24	2020-04-25	PCR	6
2020-03-24	343	3/21/2020	76	VALLE	76001	CALI	26	1	F	Imported	Home	mild	840	ESTADOS UNIDOS DE AMÉRICA	Recovered	2020-03-18		2020-03-24	2020-04-25	PCR	6
2020-03-24	344	3/24/2020	76	VALLE	76001	CALI	56	1	M	Related	Home	mild			Recovered	2020-03-17		2020-03-24	2020-04-25	Time	6
2020-03-24	345	3/24/2020	76	VALLE	76001	CALI	53	1	F	Related	Home	mild			Recovered	2020-03-16		2020-03-24	2020-04-25	PCR	6
2020-03-24	346	3/21/2020	76	VALLE	76001	CALI	87	1	M	Related	Home	mild			Recovered	2020-03-15		2020-03-24	2020-04-25	Time	5
2020-03-24	348	3/24/2020	76	VALLE	76001	CALI	36	1	F	Related	Home	mild			Recovered	2020-03-15		2020-03-24	2020-04-25	PCR	6
2020-03-24	349	3/22/2020	76	VALLE	76001	CALI	33	1	F	Related	Home	mild			Recovered	2020-03-17		2020-03-24	2020-04-09	PCR	6
2020-03-24	357	3/22/2020	76	VALLE	76001	CALI	42	1	M	Related	Home	mild			Recovered	2020-03-02		2020-03-24	2020-04-02	PCR	6
2020-03-24	358	3/19/2020	76	VALLE	76001	CALI	58	1	F	Imported	Home	mild	724	ESPAÑA	Recovered	2020-03-18		2020-03-24	2020-04-01	PCR	6
2020-03-24	360	3/22/2020	76	VALLE	76001	CALI	33	1	M	Related	Home	mild			Recovered			2020-03-24	2020-03-31	PCR	6
2020-03-24	362	3/24/2020	76	VALLE	76001	CALI	46	1	M	Imported	Home	mild	218	ECUADOR	Recovered	2020-03-18		2020-03-24	2020-04-03	PCR	5
2020-03-24	363	3/22/2020	76	VALLE	76001	CALI	23	1	M	Imported	Home	mild	724	ESPAÑA	Recovered	2020-03-17		2020-03-24	2020-04-09	PCR	6
2020-03-24	364	3/22/2020	76	VALLE	76001	CALI	21	1	F	Related	Home	mild			Recovered	2020-03-14		2020-03-24	2020-03-28	PCR	6
2020-03-24	365	3/21/2020	76	VALLE	76001	CALI	64	1	M	Imported	Home	mild	724	ESPAÑA	Recovered	2020-03-20		2020-03-24	2020-04-25	PCR	6
2020-03-24	366	3/22/2020	76	VALLE	76001	CALI	34	1	M	Related	Home	mild			Recovered	2020-03-15		2020-03-24	2020-04-09	PCR	6
2020-03-24	367	3/22/2020	76	VALLE	76001	CALI	28	1	F	Related	Home	mild			Recovered			2020-03-24	2020-05-24	Time	5
2020-03-24	374	3/20/2020	76	VALLE	76001	CALI	29	1	M	Related	Home	mild			Recovered	2020-03-11		2020-03-24	2020-04-16	PCR	6
2020-03-24	375	3/22/2020	76	VALLE	76001	CALI	28	1	M	Related	Home	mild			Recovered	2020-03-11		2020-03-24	2020-04-11	Time	6
2020-03-25	455	3/21/2020	76	VALLE	76001	CALI	35	1	F	Imported	Home	mild	840	ESTADOS UNIDOS DE AMÉRICA	Recovered	2020-03-19		2020-03-25	2020-04-14	PCR	6
2020-03-26	488	3/22/2020	76	VALLE	76001	CALI	27	1	M	Related	Home	mild			Recovered	2020-03-16		2020-03-26	2020-04-09	PCR	5
2020-03-26	490	3/22/2020	76	VALLE	76001	CALI	32	1	M	Imported	Home	mild	840	ESTADOS UNIDOS DE AMÉRICA	Recovered	2020-03-15		2020-03-26	2020-04-04	PCR	6
2020-03-28	541	3/26/2020	76	VALLE	76001	CALI	57	1	F	Related	Home	mild			Recovered	2020-03-17		2020-03-28	2020-05-05	PCR	6
2020-03-28	542	3/22/2020	76	VALLE	76001	CALI	30	1	M	Imported	Home	mild	188	COSTA RICA	Recovered	2020-03-18		2020-03-28	2020-04-21	PCR	6
2020-03-28	543	3/26/2020	76	VALLE	76001	CALI	51	1	M	Related	Dead	Dead			Dead	2020-03-15	2020-03-30	2020-03-28			6
2020-03-28	544	3/26/2020	76	VALLE	76001	CALI	27	1	F	Related	Home	mild			Recovered	2020-03-17		2020-03-28	2020-04-07	PCR	6
2020-03-28	591	3/24/2020	76	VALLE	76001	CALI	28	1	F	Related	Home	mild			Recovered	2020-03-19		2020-03-28	2020-04-14	PCR	6
2020-03-28	592	3/23/2020	76	VALLE	76001	CALI	72	1	M	Imported	Home	mild	724	ESPAÑA	Recovered	2020-03-16		2020-03-28	2020-05-05	PCR	6
2020-03-28	593	3/23/2020	76	VALLE	76001	CALI	47	1	F	Imported	Home	mild	724	ESPAÑA	Recovered	2020-03-18		2020-03-28	2020-05-05	PCR	6
2020-03-28	594	3/23/2020	76	VALLE	76001	CALI	27	1	M	Related	Home	mild			Recovered	2020-03-16		2020-03-28	2020-09-05	Time	6
2020-03-29	614	3/28/2020	76	VALLE	76001	CALI	64	1	F	Related	Home	mild			Recovered	2020-03-18		2020-03-29	2020-05-05	PCR	6
2020-03-29	615	3/28/2020	76	VALLE	76001	CALI	46	1	M	Related	Home	mild			Recovered	2020-03-15		2020-03-29	2020-07-30	PCR	6
2020-03-29	616	3/23/2020	76	VALLE	76001	CALI	12	1	F	Related	Home	mild			Recovered	2020-03-20		2020-03-29	2020-04-19	PCR	6
2020-03-29	617	3/23/2020	76	VALLE	76001	CALI	32	1	M	Related	Home	mild			Recovered	2020-03-19		2020-03-29	2020-04-06	PCR	6
2020-03-29	618	3/28/2020	76	VALLE	76001	CALI	62	1	F	Imported	Home	mild	218	ECUADOR	Recovered	2020-03-19		2020-03-29	2020-05-31	PCR	6
2020-03-29	619	3/28/2020	76	VALLE	76001	CALI	36	1	M	Related	Dead	Dead			Dead	2020-03-18	2020-03-25	2020-03-29			6
2020-03-29	661	3/28/2020	76	VALLE	76001	CALI	26	1	M	Community	Home	mild			Recovered	2020-03-24		2020-03-29	2020-05-05	PCR	6
2020-03-30	719	3/25/2020	76	VALLE	76001	CALI	26	1	F	Imported	Home	mild	218	ECUADOR	Recovered	2020-03-20		2020-03-30	2020-04-09	PCR	6
2020-03-30	720	3/25/2020	76	VALLE	76001	CALI	31	1	M	Imported	Home	mild	840	ESTADOS UNIDOS DE AMÉRICA	Recovered	2020-03-21		2020-03-30	2020-05-05	PCR	6
2020-03-30	721	3/25/2020	76	VALLE	76001	CALI	45	1	F	Imported	Home	mild	724	ESPAÑA	Recovered	2020-03-17		2020-03-30	2020-04-22	PCR	6
2020-03-30	722	3/24/2020	76	VALLE	76001	CALI	68	1	M	Related	Dead	Dead			Dead	2020-03-12	2020-03-25	2020-03-30			6
2020-03-30	790	3/22/2020	76	VALLE	76001	CALI	66	1	M	Related	Dead	Dead			Dead	2020-03-19	2020-04-14	2020-03-30			6
2020-03-30	793	3/24/2020	76	VALLE	76001	CALI	27	1	M	Related	Home	mild			Recovered	2020-03-23		2020-03-30	2020-05-06	PCR	6
2020-03-30	797	3/24/2020	76	VALLE	76001	CALI	83	1	M	Related	Home	mild			Recovered	2020-03-20		2020-03-30	2020-05-12	PCR	6
2020-03-31	801	3/25/2020	76	VALLE	76001	CALI	44	1	M	Community	Home	mild			Recovered	2020-03-18		2020-03-31	2020-04-16	PCR	6
2020-03-31	802	3/24/2020	76	VALLE	76001	CALI	54	1	M	Related	Home	mild			Recovered	2020-03-07		2020-03-31	2020-04-16	PCR	6
2020-03-31	803	3/24/2020	76	VALLE	76001	CALI	20	1	F	Imported	Home	mild	724	ESPAÑA	Recovered	2020-03-10		2020-03-31	2020-04-10	Time	6
2020-03-31	804	3/24/2020	76	VALLE	76001	CALI	28	1	M	Imported	Home	mild	724	ESPAÑA	Recovered	2020-03-12		2020-03-31	2020-04-12	Time	6
2020-03-31	805	3/25/2020	76	VALLE	76001	CALI	26	1	F	Related	Home	mild			Recovered	2020-03-24		2020-03-31	2020-05-01	PCR	5
2020-03-31	806	3/25/2020	76	VALLE	76001	CALI	26	1	M	Community	Home	mild			Recovered	2020-03-24		2020-03-31	2020-04-21	PCR	5
2020-03-31	808	3/22/2020	76	VALLE	76001	CALI	30	1	F	Imported	Home	mild	724	ESPAÑA	Recovered	2020-03-15		2020-03-31	2020-05-06	PCR	6
2020-03-31	809	3/17/2020	76	VALLE	76001	CALI	38	1	M	Imported	Home	mild	724	ESPAÑA	Recovered	2020-03-15		2020-03-31	2020-06-06	PCR	6
2020-04-01	920	3/25/2020	76	VALLE	76001	CALI	41	1	M	Related	Home	mild			Recovered	2020-03-25		2020-04-01	2020-04-21	PCR	6
2020-04-01	924	3/26/2020	76	VALLE	76001	CALI	16	1	F	Community	Home	mild			Recovered	2020-03-20		2020-04-01	2020-05-05	PCR	6
2020-04-01	930	3/26/2020	76	VALLE	76001	CALI	35	1	M	Imported	Home	mild	484	MÉXICO	Recovered	2020-03-16		2020-04-01	2020-04-23	PCR	6
2020-04-01	931	3/26/2020	76	VALLE	76001	CALI	57	1	F	Community	Home	mild			Recovered	2020-03-18		2020-04-01	2020-12-28	PCR	6
2020-04-01	932	3/25/2020	76	VALLE	76001	CALI	47	1	F	Related	Home	mild			Recovered	2020-03-17		2020-04-01	2020-04-19	PCR	6
2020-04-01	933	3/25/2020	76	VALLE	76001	CALI	23	1	F	Related	Home	mild			Recovered	2020-03-18		2020-04-01	2020-05-05	PCR	6
2020-04-01	937	3/25/2020	76	VALLE	76001	CALI	50	1	M	Imported	Home	mild	840	ESTADOS UNIDOS DE AMÉRICA	Recovered	2020-03-20		2020-04-01	2020-05-05	Time	6
2020-04-01	938	3/31/2020	76	VALLE	76001	CALI	21	1	F	Imported	Home	mild	214	REPÚBLICA DOMINICANA	Recovered	2020-03-21		2020-04-01	2020-05-05	PCR	6
2020-04-01	939	3/25/2020	76	VALLE	76001	CALI	42	1	F	Related	Home	mild			Recovered	2020-03-23		2020-04-01	2020-04-21	PCR	6
2020-04-01	940	3/25/2020	76	VALLE	76001	CALI	61	1	F	Imported	Home	mild	724	ESPAÑA	Recovered	2020-03-21		2020-04-01	2020-05-05	PCR	6
2020-04-01	956	3/25/2020	76	VALLE	76001	CALI	64	1	F	Imported	Home	mild	533	ARUBA	Recovered	2020-03-14		2020-04-01	2020-04-19	PCR	6
2020-04-01	957	3/26/2020	76	VALLE	76001	CALI	46	1	F	Related	Home	mild			Recovered	2020-03-21		2020-04-01	2020-05-06	PCR	6
2020-04-01	959	3/25/2020	76	VALLE	76001	CALI	39	1	F	Related	Home	mild			Recovered	2020-03-16		2020-04-01	2020-04-14	PCR	6
2020-04-01	961	3/25/2020	76	VALLE	76001	CALI	64	1	M	Related	Home	mild			Recovered	2020-03-12		2020-04-01	2020-08-22	PCR	6
2020-04-01	962	3/25/2020	76	VALLE	76001	CALI	68	1	F	Imported	Home	mild	756	SUIZA	Recovered	2020-03-20		2020-04-01	2020-04-21	PCR	6
2020-04-01	963	3/25/2020	76	VALLE	76001	CALI	36	1	M	Related	Home	mild			Recovered	2020-03-21		2020-04-01	2020-05-05	PCR	6
2020-04-01	964	3/25/2020	76	VALLE	76001	CALI	45	1	M	Related	Home	mild			Recovered	2020-03-22		2020-04-01	2020-04-12	PCR	6
2020-04-01	965	3/24/2020	76	VALLE	76001	CALI	32	1	M	Imported	Home	mild	840	ESTADOS UNIDOS DE AMÉRICA	Recovered	2020-03-21		2020-04-01	2020-04-24	PCR	6
2020-04-01	966	3/25/2020	76	VALLE	76001	CALI	51	1	M	Imported	Home	mild	533	ARUBA	Recovered	2020-03-19		2020-04-01	2020-04-06	PCR	6
2020-04-01	967	3/24/2020	76	VALLE	76001	CALI	44	1	F	Imported	Home	mild	484	MÉXICO	Recovered	2020-03-18		2020-04-01	2020-04-14	PCR	6
2020-04-01	968	3/25/2020	76	VALLE	76001	CALI	46	1	M	Imported	Home	mild	840	ESTADOS UNIDOS DE AMÉRICA	Recovered	2020-03-21		2020-04-01	2020-05-05	PCR	6
2020-04-01	969	3/25/2020	76	VALLE	76001	CALI	39	1	F	Related	Home	mild			Recovered	2020-03-16		2020-04-01	2020-04-13	PCR	6
2020-04-01	970	3/25/2020	76	VALLE	76001	CALI	35	1	F	Imported	Home	mild	840	ESTADOS UNIDOS DE AMÉRICA	Recovered	2020-03-16		2020-04-01	2020-04-12	PCR	6
2020-04-02	1080	3/29/2020	76	VALLE	76001	CALI	57	1	F	Community	Home	mild			Recovered	2020-03-09		2020-04-02	2020-05-31	PCR	6
2020-04-02	1081	3/30/2020	76	VALLE	76001	CALI	50	1	M	Community	Home	mild			Recovered	2020-03-19		2020-04-02	2020-05-11	PCR	6
2020-04-03	1162	3/30/2020	76	VALLE	76001	CALI	43	1	M	Community	Home	mild			Recovered	2020-03-29		2020-04-03	2020-04-15	PCR	6
2020-04-03	1163	3/27/2020	76	VALLE	76001	CALI	54	1	F	Related	Home	mild			Recovered	2020-03-15		2020-04-03	2020-05-06	PCR	6
2020-04-03	1164	4/3/2020	76	VALLE	76001	CALI	57	1	M	Related	Dead	Dead			Dead	2020-03-23	2020-04-15	2020-04-03			6
2020-04-03	1165	3/30/2020	76	VALLE	76001	CALI	57	1	M	Related	Home	mild			Recovered	2020-03-29		2020-04-03	2020-04-20	PCR	6
2020-04-03	1166	3/29/2020	76	VALLE	76001	CALI	28	1	F	Related	Home	mild			Recovered	2020-03-19		2020-04-03	2020-04-23	PCR	6
2020-04-03	1167	3/30/2020	76	VALLE	76001	CALI	58	1	M	Related	Home	mild			Recovered	2020-03-23		2020-04-03	2020-05-06	PCR	6
2020-04-03	1168	3/30/2020	76	VALLE	76001	CALI	26	1	F	Community	Home	mild			Recovered	2020-03-26		2020-04-03	2020-05-01	PCR	6
2020-04-03	1170	3/31/2020	76	VALLE	76001	CALI	85	1	F	Community	Dead	Dead			Dead	2020-03-28	2020-04-06	2020-04-03			6
2020-04-03	1171	3/30/2020	76	VALLE	76001	CALI	62	1	F	Community	Home	mild			Recovered	2020-03-20		2020-04-03	2020-06-23	PCR	6
2020-04-03	1172	3/27/2020	76	VALLE	76001	CALI	49	1	M	Imported	Home	mild	724	ESPAÑA	Recovered	2020-03-14		2020-04-03	2020-06-24	PCR	6
2020-04-03	1180	4/2/2020	76	VALLE	76001	CALI	23	1	F	Imported	Home	mild	250	FRANCIA	Recovered	2020-03-31		2020-04-03	2020-04-16	PCR	6
2020-04-03	1181	3/27/2020	76	VALLE	76001	CALI	57	1	M	Community	Home	mild			Recovered	2020-03-12		2020-04-03	2020-04-29	PCR	6
2020-04-03	1182	4/1/2020	76	VALLE	76001	CALI	25	1	M	Community	Home	mild			Recovered	2020-03-25		2020-04-03	2020-04-29	PCR	6
2020-04-04	1269	3/27/2020	76	VALLE	76001	CALI	81	1	M	Imported	Dead	Dead	591	PANAMA	Dead	2020-03-20	2020-04-17	2020-04-04			6
2020-04-04	1270	3/30/2020	76	VALLE	76001	CALI	54	1	M	Community	Home	mild			Recovered	2020-03-16		2020-04-03	2020-04-09	PCR	6
2020-04-04	1271	3/31/2020	76	VALLE	76001	CALI	44	1	F	Related	Home	mild			Recovered	2020-03-26		2020-04-04	2020-05-01	PCR	6
2020-04-04	1272	3/27/2020	76	VALLE	76001	CALI	50	1	M	Community	Home	mild			Recovered	2020-03-20		2020-04-04	2020-05-05	PCR	6
2020-04-04	1273	4/1/2020	76	VALLE	76001	CALI	57	1	F	Related	Home	mild			Recovered	2020-03-20		2020-04-04	2020-05-07	PCR	6
2020-04-04	1274	3/31/2020	76	VALLE	76001	CALI	62	1	M	Related	Dead	Dead			Dead	2020-03-25	2020-04-16	2020-04-04			6
2020-04-04	1275	4/1/2020	76	VALLE	76001	CALI	55	1	F	Related	NI	NI			Recovered	2020-03-19	2021-02-23	2020-04-04	2020-05-04	PCR	6
2020-04-04	1276	3/29/2020	76	VALLE	76001	CALI	31	1	F	Related	Home	mild			Recovered	2020-03-24		2020-04-04	2020-04-26	PCR	6
2020-04-04	1293	3/27/2020	76	VALLE	76001	CALI	28	1	F	Imported	Home	mild	218	ECUADOR	Recovered	2020-03-19		2020-04-04	2020-05-07	PCR	6
2020-04-04	1402	4/1/2020	76	VALLE	76001	CALI	29	1	F	Imported	Home	mild	840	ESTADOS UNIDOS DE AMÉRICA	Recovered	2020-03-20		2020-04-04	2020-04-17	PCR	6
2020-04-04	1403	4/2/2020	76	VALLE	76001	CALI	40	1	M	Community	Home	mild			Recovered	2020-03-18		2020-04-04	2020-05-08	PCR	6
2020-04-04	1404	4/1/2020	76	VALLE	76001	CALI	32	1	M	Related	Home	mild			Recovered	2020-03-20		2020-04-04	2020-04-12	PCR	6
2020-04-04	1405	4/1/2020	76	VALLE	76001	CALI	41	1	M	Imported	Home	mild	591	PANAMA	Recovered	2020-03-23		2020-04-04	2020-04-21	PCR	6
2020-04-04	1406	4/1/2020	76	VALLE	76001	CALI	45	1	F	Related	Home	mild			Recovered	2020-03-25		2020-04-04	2020-05-05	PCR	6
2020-04-05	1418	4/2/2020	76	VALLE	76001	CALI	64	1	M	Community	Home	mild			Recovered	2020-03-29		2020-04-05	2020-06-10	PCR	6
2020-04-05	1419	3/31/2020	76	VALLE	76001	CALI	47	1	M	Community	Home	mild			Recovered	2020-03-21		2020-04-05	2020-06-23	Time	6
2020-04-05	1423	4/2/2020	76	VALLE	76001	CALI	44	1	F	Community	Home	mild			Recovered	2020-03-22		2020-04-05	2020-05-08	PCR	6
2020-04-05	1424	4/4/2020	76	VALLE	76001	CALI	34	1	F	Related	Home	mild			Recovered	2020-03-27		2020-04-05	2020-04-19	PCR	6
2020-04-05	1425	4/4/2020	76	VALLE	76001	CALI	25	1	F	Community	Home	mild			Recovered	2020-03-30		2020-04-05	2020-05-08	PCR	6
2020-04-05	1437	4/4/2020	76	VALLE	76001	CALI	40	1	M	Community	Home	mild			Recovered	2020-03-24		2020-04-05	2020-05-08	PCR	6
2020-04-05	1438	3/30/2020	76	VALLE	76001	CALI	25	1	M	Related	Home	mild			Recovered	2020-03-23		2020-04-05	2020-05-08	PCR	6
2020-04-05	1439	3/19/2020	76	VALLE	76001	CALI	49	1	F	Related	Home	mild			Recovered	2020-03-19		2020-04-05	2020-05-08	PCR	6
2020-04-05	1441	3/31/2020	76	VALLE	76001	CALI	40	1	F	Related	Home	mild			Recovered	2020-03-25		2020-04-05	2020-04-28	PCR	6
2020-04-05	1442	3/31/2020	76	VALLE	76001	CALI	53	1	M	Imported	Home	mild	724	ESPAÑA	Recovered	2020-03-22		2020-04-05	2020-04-20	PCR	6
2020-04-05	1448	4/1/2020	76	VALLE	76001	CALI	26	1	F	Community	Home	mild			Recovered	2020-03-24		2020-04-05	2020-05-08	Time	6
2020-04-05	1449	3/27/2020	76	VALLE	76001	CALI	31	1	M	Community	Home	mild			Recovered	2020-03-18		2020-04-05	2020-05-08	PCR	6
2020-04-05	1450	3/27/2020	76	VALLE	76001	CALI	35	1	M	Related	Home	mild			Recovered	2020-03-17		2020-04-05	2020-05-08	Time	6
2020-04-05	1451	3/27/2020	76	VALLE	76001	CALI	43	1	F	Community	Home	mild			Recovered	2020-03-18		2020-04-05	2020-04-21	PCR	6
2020-04-06	1498	3/30/2020	76	VALLE	76001	CALI	42	1	F	Community	Home	mild			Recovered	2020-03-22		2020-04-06	2020-05-08	Time	6
2020-04-06	1499	3/31/2020	76	VALLE	76001	CALI	39	1	M	Related	Home	mild			Recovered	2020-03-24		2020-04-06	2020-05-05	PCR	6
2020-04-06	1503	3/25/2020	76	VALLE	76001	CALI	48	1	M	Related	Home	mild			Recovered	2020-03-21		2020-04-06	2020-04-12	PCR	6
2020-04-06	1504	4/3/2020	76	VALLE	76001	CALI	49	1	M	Related	Home	mild			Recovered	2020-03-25		2020-04-06	2020-04-21	PCR	6
2020-04-06	1505	4/1/2020	76	VALLE	76001	CALI	59	1	M	Related	Dead	Dead			Dead	2020-03-21	2020-04-12	2020-04-06			6
2020-04-06	1515	4/5/2020	76	VALLE	76001	CALI	48	1	M	Related	Home	mild			Recovered	2020-03-20		2020-04-06	2020-04-14	PCR	6
2020-04-06	1516	4/1/2020	76	VALLE	76001	CALI	61	1	F	Community	Home	mild			Recovered	2020-03-25		2020-04-06	2020-04-26	PCR	6
2020-04-06	1517	4/2/2020	76	VALLE	76001	CALI	57	1	F	Community	Home	mild			Recovered	2020-03-25		2020-04-06	2020-05-13	PCR	6
2020-04-06	1573	4/2/2020	76	VALLE	76001	CALI	55	1	M	Community	Home	mild			Recovered	2020-03-25		2020-04-06	2020-04-13	PCR	6
2020-04-07	1600	4/6/2020	76	VALLE	76001	CALI	68	1	F	Community	Dead	Dead			Dead	2020-04-02	2020-04-12	2020-04-07			6
2020-04-07	1601	4/2/2020	76	VALLE	76001	CALI	35	1	M	Community	Home	mild			Recovered	2020-03-16		2020-04-07	2020-04-17	PCR	6
2020-04-07	1602	4/3/2020	76	VALLE	76001	CALI	28	1	M	Community	Home	mild			Recovered	2020-04-03		2020-04-07	2020-04-27	PCR	6
2020-04-07	1691	4/5/2020	76	VALLE	76001	CALI	48	1	F	Community	Home	mild			Recovered	2020-03-28		2020-04-07	2020-04-26	PCR	6
2020-04-07	1692	4/6/2020	76	VALLE	76001	CALI	48	1	F	Related	Home	mild			Recovered	2020-04-04		2020-04-07	2020-05-24	PCR	6
2020-04-07	1693	4/3/2020	76	VALLE	76001	CALI	68	1	M	Community	Dead	Dead			Dead	2020-03-27	2020-05-04	2020-04-07			6
2020-04-07	1694	4/2/2020	76	VALLE	76001	CALI	29	1	F	Related	Home	mild			Recovered	2020-03-30		2020-04-07	2020-04-15	PCR	6
2020-04-07	1696	4/4/2020	76	VALLE	76001	CALI	58	1	F	Community	Home	mild			Recovered	2020-04-01		2020-04-07	2020-04-21	PCR	6
2020-04-07	1697	4/6/2020	76	VALLE	76001	CALI	67	1	F	Community	Home	mild			Recovered	2020-04-01		2020-04-07	2020-04-26	PCR	6
2020-04-07	1698	4/4/2020	76	VALLE	76001	CALI	64	1	M	Related	Dead	Dead			Dead	2020-03-23	2020-05-31	2020-04-07			6
2020-04-07	1699	3/27/2020	76	VALLE	76001	CALI	36	1	M	Related	Home	mild			Recovered	2020-03-12		2020-04-07	2020-06-16	PCR	6
2020-04-07	1700	4/6/2020	76	VALLE	76001	CALI	5	1	M	Community	Home	mild			Recovered	2020-04-04		2020-04-07	2020-05-24	PCR	6
2020-04-07	1701	4/6/2020	76	VALLE	76001	CALI	14	1	M	Community	Home	mild			Recovered	2020-03-22		2020-04-07	2020-05-13	PCR	6
2020-04-08	1753	3/26/2020	76	VALLE	76001	CALI	29	1	F	Community	Home	mild			Recovered	2020-03-19		2020-04-08	2020-05-09	PCR	6
2020-04-08	1754	3/26/2020	76	VALLE	76001	CALI	80	1	M	Related	Home	mild			Recovered	2020-03-15		2020-04-08	2020-05-24	Time	5
2020-04-08	1755	3/26/2020	76	VALLE	76001	CALI	31	1	M	Related	Home	mild			Recovered	2020-03-23		2020-04-08	2020-05-07	PCR	6
2020-04-08	1757	3/28/2020	76	VALLE	76001	CALI	52	1	M	Community	Home	mild			Recovered	2020-03-15		2020-04-08	2020-05-09	PCR	6
2020-04-08	1758	3/28/2020	76	VALLE	76001	CALI	59	1	F	Community	Dead	Dead			Dead	2020-03-24	2020-04-04	2020-04-08			6
2020-04-08	1759	3/28/2020	76	VALLE	76001	CALI	23	1	M	Community	Home	mild			Recovered	2020-03-20		2020-04-08	2020-04-16	PCR	6
2020-04-08	1760	4/1/2020	76	VALLE	76001	CALI	25	1	F	Community	Home	mild			Recovered	2020-03-22		2020-04-08	2020-04-17	PCR	6
2020-04-08	1761	3/28/2020	76	VALLE	76001	CALI	34	1	M	Imported	Home	mild	218	ECUADOR	Recovered	2020-03-23		2020-04-08	2020-04-28	PCR	6
2020-04-08	1762	3/28/2020	76	VALLE	76001	CALI	43	1	M	Community	Home	mild			Recovered	2020-03-21		2020-04-08	2020-05-11	PCR	6
2020-04-08	1763	4/1/2020	76	VALLE	76001	CALI	25	1	M	Related	Home	mild			Recovered	2020-03-24		2020-04-08	2020-05-11	PCR	6
2020-04-08	1765	3/28/2020	76	VALLE	76001	CALI	21	1	M	Community	Home	mild			Recovered	2020-03-13		2020-04-08	2020-04-13	PCR	6
2020-04-08	1767	3/28/2020	76	VALLE	76001	CALI	51	1	M	Community	Home	mild			Recovered	2020-03-23		2020-04-08	2020-04-20	PCR	6
2020-04-08	1768	3/26/2020	76	VALLE	76001	CALI	49	1	F	Community	Home	mild			Recovered	2020-03-20		2020-04-08	2020-04-21	PCR	6
2020-04-08	1769	3/29/2020	76	VALLE	76001	CALI	49	1	M	Community	Home	mild			Recovered	2020-03-21		2020-04-08	2020-05-11	PCR	6
2020-04-08	1770	3/27/2020	76	VALLE	76001	CALI	40	1	F	Related	Home	mild			Recovered	2020-03-21		2020-04-08	2020-05-11	PCR	6
2020-04-08	1771	3/26/2020	76	VALLE	76001	CALI	29	1	M	Related	Home	mild			Recovered	2020-03-23		2020-04-08	2020-04-28	PCR	6
2020-04-08	1772	4/6/2020	76	VALLE	76001	CALI	35	1	M	Related	Home	mild			Recovered	2020-03-25		2020-04-08	2020-05-13	PCR	6
2020-04-08	1773	3/27/2020	76	VALLE	76001	CALI	23	1	F	Related	Home	mild			Recovered	2020-03-13		2020-04-08	2020-04-13	PCR	6
2020-04-08	1774	3/27/2020	76	VALLE	76001	CALI	32	1	F	Related	Home	mild			Recovered	2020-03-16		2020-04-08	2020-05-09	PCR	6
2020-04-08	1775	3/28/2020	76	VALLE	76001	CALI	49	1	M	Community	Home	mild			Recovered	2020-03-17		2020-04-08	2020-04-17	PCR	6
2020-04-08	1784	4/2/2020	76	VALLE	76001	CALI	32	1	M	Related	Home	mild			Recovered	2020-04-02		2020-04-08	2020-05-06	PCR	6
2020-04-08	1785	4/3/2020	76	VALLE	76001	CALI	35	1	M	Imported	Home	mild	192	CUBA	Recovered	2020-03-22		2020-04-08	2020-04-16	PCR	6
2020-04-08	1786	4/6/2020	76	VALLE	76001	CALI	31	1	M	Related	Home	mild			Recovered	2020-04-02		2020-04-08	2020-04-24	PCR	6
2020-04-08	1787	3/30/2020	76	VALLE	76001	CALI	71	1	M	Community	Home	mild			Recovered	2020-03-25		2020-04-08	2020-04-15	PCR	6
2020-04-08	1788	3/31/2020	76	VALLE	76001	CALI	31	1	M	Imported	Home	mild	218	ECUADOR	Recovered	2020-03-22		2020-04-08	2020-04-28	PCR	6
2020-04-08	1789	3/30/2020	76	VALLE	76001	CALI	50	1	F	Community	Home	mild			Recovered	2020-03-26		2020-04-08	2020-04-28	PCR	6
2020-04-08	1791	3/30/2020	76	VALLE	76001	CALI	32	1	M	Imported	Home	mild	724	ESPAÑA	Recovered	2020-03-27		2020-04-08	2020-04-14	PCR	6
2020-04-08	1792	4/2/2020	76	VALLE	76001	CALI	68	1	M	Related	Dead	Dead			Dead	2020-03-26	2020-05-11	2020-04-08			6
2020-04-08	1793	4/3/2020	76	VALLE	76001	CALI	62	1	M	Community	NI	NI			Recovered	2020-03-31	2020-07-29	2020-04-08	2020-06-12	PCR	6
2020-04-08	1794	4/2/2020	76	VALLE	76001	CALI	22	1	F	Related	Home	mild			Recovered	2020-03-25		2020-04-08	2020-05-13	PCR	6
2020-04-08	1795	4/2/2020	76	VALLE	76001	CALI	40	1	M	Community	Home	mild			Recovered	2020-03-24		2020-04-08	2020-05-15	PCR	6
2020-04-08	1796	4/8/2020	76	VALLE	76001	CALI	27	1	M	Related	Home	mild			Recovered	2020-03-30		2020-04-08	2020-05-29	PCR	6
2020-04-08	1797	4/6/2020	76	VALLE	76001	CALI	48	1	F	Related	Home	mild			Recovered	2020-03-27		2020-04-08	2020-05-11	PCR	6
2020-04-08	1798	4/2/2020	76	VALLE	76001	CALI	65	1	F	Related	Dead	Dead			Dead	2020-03-26	2020-04-12	2020-04-08			6
2020-04-08	1799	4/6/2020	76	VALLE	76001	CALI	39	1	F	Related	Home	mild			Recovered	2020-03-31		2020-04-08	2020-05-16	PCR	6
2020-04-08	1800	4/6/2020	76	VALLE	76001	CALI	26	1	F	Imported	Home	mild	724	ESPAÑA	Recovered	2020-03-30		2020-04-08	2020-04-20	PCR	6
2020-04-08	1802	4/6/2020	76	VALLE	76001	CALI	51	1	F	Related	Home	mild			Recovered	2020-03-23		2020-04-08	2020-05-13	PCR	6
2020-04-08	1803	4/1/2020	76	VALLE	76001	CALI	59	1	M	Community	Home	mild			Recovered	2020-03-20		2020-04-08	2020-05-13	PCR	6
2020-04-08	1804	4/6/2020	76	VALLE	76001	CALI	34	1	F	Related	Home	mild			Recovered	2020-04-02		2020-04-08	2020-04-21	PCR	6
2020-04-08	1829	4/3/2020	76	VALLE	76001	CALI	44	1	M	Related	Home	mild			Recovered	2020-03-18		2020-04-08	2020-04-16	PCR	6
2020-04-08	1830	4/7/2020	76	VALLE	76001	CALI	65	1	M	Community	Home	mild			Recovered	2020-04-04		2020-04-08	2020-05-24	PCR	6
2020-04-08	1831	4/3/2020	76	VALLE	76001	CALI	33	1	F	Related	Home	mild			Recovered	2020-04-03		2020-04-08	2020-05-05	PCR	6
2020-04-08	1834	4/3/2020	76	VALLE	76001	CALI	71	1	F	Community	Home	mild			Recovered	2020-03-30		2020-04-08	2020-05-04	PCR	6
2020-04-08	1835	4/4/2020	76	VALLE	76001	CALI	56	1	M	Community	Home	mild			Recovered	2020-04-01		2020-04-08	2020-04-24	PCR	6
2020-04-08	1837	4/4/2020	76	VALLE	76001	CALI	60	1	F	Community	Home	mild			Recovered	2020-03-28		2020-04-08	2020-04-28	PCR	6
2020-04-08	1838	4/4/2020	76	VALLE	76001	CALI	41	1	M	Community	Home	mild			Recovered	2020-04-01		2020-04-08	2020-04-25	PCR	6
2020-04-08	1970	4/6/2020	76	VALLE	76001	CALI	39	1	M	Related	Home	mild			Recovered	2020-03-31		2020-04-08	2020-04-25	PCR	6
2020-04-08	1971	4/6/2020	76	VALLE	76001	CALI	23	1	M	Community	Home	mild			Recovered	2020-04-05		2020-04-08	2020-05-14	PCR	6
2020-04-08	1972	3/27/2020	76	VALLE	76001	CALI	57	1	M	Community	Dead	Dead			Dead	2020-03-20	2020-04-09	2020-04-08			6
2020-04-08	1973	4/3/2020	76	VALLE	76001	CALI	66	1	M	Community	Dead	Dead			Dead	2020-03-23	2020-04-18	2020-04-08			5
2020-04-08	2025	3/28/2020	76	VALLE	76001	CALI	30	1	M	Imported	Home	mild	840	ESTADOS UNIDOS DE AMÉRICA	Recovered	2020-03-19		2020-04-08	2020-05-09	PCR	6
2020-04-08	2028	3/26/2020	76	VALLE	76001	CALI	29	1	F	Community	Home	mild			Recovered	2020-03-25		2020-04-08	2020-05-11	Time	6
2020-04-08	2029	3/28/2020	76	VALLE	76001	CALI	61	1	F	Community	Home	mild			Recovered	2020-03-20		2020-04-08	2020-04-19	PCR	5
2020-04-08	2030	3/28/2020	76	VALLE	76001	CALI	49	1	M	Community	Home	mild			Recovered	2020-03-20		2020-04-08	2020-04-21	PCR	6
2020-04-08	2031	3/29/2020	76	VALLE	76001	CALI	58	1	F	Community	Home	mild			Recovered	2020-03-20		2020-04-08	2020-05-13	PCR	6
2020-04-08	2032	3/29/2020	76	VALLE	76001	CALI	22	1	F	Related	Home	mild			Recovered	2020-03-19		2020-04-08	2020-04-20	PCR	6
2020-04-08	2033	4/3/2020	76	VALLE	76001	CALI	77	1	F	Related	Home	mild			Recovered	2020-03-19		2020-04-08	2020-05-10	PCR	5
2020-04-08	2035	3/27/2020	76	VALLE	76001	CALI	54	1	F	Related	Home	mild			Recovered	2020-03-23		2020-04-08	2020-05-13	PCR	6
2020-04-08	2036	3/30/2020	76	VALLE	76001	CALI	40	1	F	Related	Home	mild			Recovered	2020-03-21		2020-04-08	2020-05-05	PCR	6
2020-04-08	2038	3/31/2020	76	VALLE	76001	CALI	31	1	M	Related	Home	mild			Recovered	2020-03-23		2020-04-08	2020-04-19	PCR	6
2020-04-08	2039	3/31/2020	76	VALLE	76001	CALI	5	1	F	Related	Home	mild			Recovered	2020-03-26		2020-04-08	2020-04-28	PCR	6
2020-04-08	2041	3/30/2020	76	VALLE	76001	CALI	28	1	M	Community	Home	mild			Recovered	2020-03-26		2020-04-08	2020-05-11	PCR	6
2020-04-08	2042	4/8/2020	76	VALLE	76001	CALI	51	1	F	Related	Home	mild			Recovered	2020-04-02		2020-04-08	2020-05-24	PCR	6
2020-04-08	2043	3/27/2020	76	VALLE	76001	CALI	29	1	M	Community	Home	mild			Recovered	2020-03-20		2020-04-08	2020-05-13	PCR	6
2020-04-08	2044	3/29/2020	76	VALLE	76001	CALI	29	1	M	Community	Home	mild			Recovered	2020-03-26		2020-04-08	2020-04-14	PCR	6
2020-04-08	2046	3/29/2020	76	VALLE	76001	CALI	40	1	M	Related	Home	mild			Recovered	2020-03-19		2020-04-08	2020-04-26	PCR	6
2020-04-08	2047	3/29/2020	76	VALLE	76001	CALI	41	1	F	Related	Home	mild			Recovered	2020-03-24		2020-04-08	2020-05-13	PCR	6
2020-04-08	2048	3/29/2020	76	VALLE	76001	CALI	46	1	M	Community	Home	mild			Recovered	2020-03-19		2020-04-08	2020-05-09	PCR	6
2020-04-08	2049	3/25/2020	76	VALLE	76001	CALI	53	1	M	Community	Home	mild			Recovered	2020-03-23		2020-04-08	2020-04-22	PCR	6
2020-04-09	2057	3/26/2020	76	VALLE	76001	CALI	64	1	F	Community	Home	mild			Recovered	2020-03-17		2020-04-09	2020-05-09	PCR	6
2020-04-09	2058	4/4/2020	76	VALLE	76001	CALI	28	1	F	Related	Home	mild			Recovered	2020-03-26		2020-04-09	2020-04-28	PCR	6
2020-04-09	2059	4/5/2020	76	VALLE	76001	CALI	47	1	F	Community	Home	mild			Recovered	2020-04-05		2020-04-09	2020-04-18	PCR	6
2020-04-09	2186	3/31/2020	76	VALLE	76001	CALI	60	1	M	Related	Dead	Dead			Dead	2020-03-26	2020-04-15	2020-04-09			6
2020-04-09	2187	3/31/2020	76	VALLE	76001	CALI	80	1	M	Community	Dead	Dead			Dead	2020-03-28	2020-03-31	2020-04-09			6
2020-04-09	2188	3/27/2020	76	VALLE	76001	CALI	28	1	M	Related	Home	mild			Recovered	2020-03-24		2020-04-09	2020-05-24	PCR	6
2020-04-09	2189	3/31/2020	76	VALLE	76001	CALI	61	1	M	Community	Home	mild			Recovered	2020-03-20		2020-04-09	2020-05-24	PCR	6
2020-04-09	2190	3/31/2020	76	VALLE	76001	CALI	56	1	F	Related	Home	mild			Recovered	2020-03-09		2020-04-09	2020-04-09	PCR	6
2020-04-09	2191	3/30/2020	76	VALLE	76001	CALI	28	1	M	Community	Home	mild			Recovered	2020-03-19		2020-04-09	2020-04-21	PCR	6
2020-04-09	2192	3/30/2020	76	VALLE	76001	CALI	56	1	M	Community	Home	mild			Recovered	2020-03-14		2020-04-09	2020-05-09	Time	6
2020-04-09	2193	3/30/2020	76	VALLE	76001	CALI	75	1	F	Community	Home	mild			Recovered	2020-03-23		2020-04-09	2020-05-24	PCR	6
2020-04-09	2194	3/31/2020	76	VALLE	76001	CALI	45	1	M	Related	Home	mild			Recovered	2020-03-23		2020-04-09	2020-04-20	PCR	6
2020-04-09	2196	3/31/2020	76	VALLE	76001	CALI	31	1	F	Community	Home	mild			Recovered	2020-03-22		2020-04-09	2020-04-26	PCR	6
2020-04-09	2197	3/31/2020	76	VALLE	76001	CALI	61	1	M	Related	Home	mild			Recovered	2020-03-22		2020-04-09	2020-05-27	PCR	6
2020-04-09	2198	3/31/2020	76	VALLE	76001	CALI	51	1	F	Community	Home	mild			Recovered	2020-03-18		2020-04-09	2020-06-26	PCR	6
2020-04-09	2200	3/31/2020	76	VALLE	76001	CALI	78	1	M	Related	Home	mild			Recovered	2020-03-26		2020-04-09	2020-05-14	PCR	6
2020-04-09	2201	3/31/2020	76	VALLE	76001	CALI	59	1	M	Imported	Home	mild	724	ESPAÑA	Recovered	2020-03-16		2020-04-09	2020-07-01	PCR	6
2020-04-09	2204	4/3/2020	76	VALLE	76001	CALI	33	1	M	Community	Home	mild			Recovered	2020-03-31		2020-04-09	2020-04-19	PCR	6
2020-04-09	2205	4/8/2020	76	VALLE	76001	CALI	22	1	M	Community	Home	mild			Recovered	2020-04-03		2020-04-09	2020-04-26	PCR	6
2020-04-09	2206	4/6/2020	76	VALLE	76001	CALI	65	1	M	Related	Home	mild			Recovered	2020-04-06		2020-04-09	2020-05-08	PCR	6
2020-04-09	2207	4/8/2020	76	VALLE	76001	CALI	62	1	M	Community	Home	mild			Recovered	2020-04-06		2020-04-09	2020-05-24	PCR	6
2020-04-09	2208	4/7/2020	76	VALLE	76001	CALI	46	1	M	Community	Home	mild			Recovered	2020-03-30		2020-04-09	2020-05-09	PCR	6
2020-04-09	2209	4/7/2020	76	VALLE	76001	CALI	66	1	M	Community	Dead	Dead			Dead	2020-04-04	2020-04-20	2020-04-09			6
2020-04-09	2210	3/31/2020	76	VALLE	76001	CALI	37	1	M	Community	Home	mild			Recovered	2020-03-19		2020-04-09	2020-04-22	PCR	6
2020-04-09	2211	4/7/2020	76	VALLE	76001	CALI	65	1	F	Community	Home	mild			Recovered	2020-03-26		2020-04-09	2020-04-22	PCR	6
2020-04-09	2214	4/7/2020	76	VALLE	76001	CALI	81	1	M	Related	Dead	Dead			Dead	2020-03-27	2020-04-13	2020-04-09			6
2020-04-09	2216	4/3/2020	76	VALLE	76001	CALI	45	1	M	Related	Home	mild			Recovered	2020-03-23		2020-04-09	2020-05-24	PCR	6
2020-04-09	2217	4/5/2020	76	VALLE	76001	CALI	66	1	M	Community	Home	mild			Recovered	2020-03-28		2020-04-09	2020-05-01	PCR	6
2020-04-09	2218	4/5/2020	76	VALLE	76001	CALI	77	1	F	Community	Home	mild			Recovered	2020-03-23		2020-04-09	2020-04-24	PCR	6
2020-04-09	2219	3/31/2020	76	VALLE	76001	CALI	62	1	M	Related	Home	mild			Recovered	2020-03-25		2020-04-09	2020-08-22	PCR	6
2020-04-09	2220	4/6/2020	76	VALLE	76001	CALI	32	1	M	Community	Home	mild			Recovered	2020-03-23		2020-04-09	2020-04-24	PCR	6
2020-04-10	2227	3/26/2020	76	VALLE	76001	CALI	21	1	F	Imported	Home	mild	250	FRANCIA	Recovered	2020-03-20		2020-04-10	2020-04-27	PCR	6
2020-04-10	2228	3/27/2020	76	VALLE	76001	CALI	30	1	M	Community	Home	mild			Recovered	2020-03-27		2020-04-10	2020-05-24	PCR	6
2020-04-10	2229	4/9/2020	76	VALLE	76001	CALI	33	1	M	Imported	Home	mild	484	MÉXICO	Recovered	2020-04-03		2020-04-10	2020-05-08	PCR	6
2020-04-10	2246	4/9/2020	76	VALLE	76001	CALI	44	1	M	Related	Home	mild			Recovered	2020-04-05		2020-04-10	2020-04-23	PCR	6
2020-04-10	2341	4/9/2020	76	VALLE	76001	CALI	40	1	F	Related	Home	mild			Recovered	2020-04-01		2020-04-10	2020-04-23	PCR	6
2020-04-10	2342	4/8/2020	76	VALLE	76001	CALI	50	1	M	Related	Home	mild			Recovered	2020-04-01		2020-04-10	2020-05-16	PCR	6
2020-04-10	2343	4/8/2020	76	VALLE	76001	CALI	55	1	M	Community	Home	mild			Recovered	2020-04-07		2020-04-10	2020-04-28	PCR	6
2020-04-10	2344	4/9/2020	76	VALLE	76001	CALI	17	1	F	Related	Home	mild			Recovered	2020-03-24		2020-04-10	2020-04-26	PCR	6
2020-04-10	2345	4/7/2020	76	VALLE	76001	CALI	66	1	F	Related	Home	mild			Recovered	2020-04-01		2020-04-10	2020-05-02	PCR	6
2020-04-10	2346	4/9/2020	76	VALLE	76001	CALI	76	1	M	Community	Dead	Dead			Dead	2020-04-01	2020-04-18	2020-04-10			6
2020-04-10	2347	4/8/2020	76	VALLE	76001	CALI	30	1	F	Related	Home	mild			Recovered	2020-04-07		2020-04-10	2020-05-16	PCR	6
2020-04-10	2405	3/26/2020	76	VALLE	76001	CALI	32	1	M	Imported	Home	mild	591	PANAMÁ	Recovered	2020-03-21		2020-04-10	2020-04-19	PCR	6
2020-04-10	2406	3/29/2020	76	VALLE	76001	CALI	39	1	M	Community	Home	mild			Recovered	2020-03-27		2020-04-10	2020-04-18	PCR	6
2020-04-10	2407	3/30/2020	76	VALLE	76001	CALI	25	1	F	Community	Home	mild			Recovered	2020-03-21		2020-04-10	2020-05-25	PCR	6
2020-04-10	2408	4/1/2020	76	VALLE	76001	CALI	33	1	F	Related	Home	mild			Recovered	2020-03-24		2020-04-10	2020-05-25	PCR	6
2020-04-10	2409	3/31/2020	76	VALLE	76001	CALI	24	1	M	Community	Home	mild			Recovered	2020-03-23		2020-04-10	2020-09-05	Time	6
2020-04-10	2410	3/31/2020	76	VALLE	76001	CALI	65	1	F	Community	Dead	Dead			Dead	2020-03-24	2020-04-22	2020-04-10			6
2020-04-10	2411	3/31/2020	76	VALLE	76001	CALI	46	1	F	Related	Home	mild			Recovered	2020-03-28		2020-04-10	2020-05-25	PCR	5
2020-04-10	2412	4/1/2020	76	VALLE	76001	CALI	54	1	F	Community	Home	mild			Recovered	2020-03-29		2020-04-10	2020-04-18	PCR	6
2020-04-10	2413	3/31/2020	76	VALLE	76001	CALI	32	1	M	Related	Home	mild			Recovered	2020-03-28		2020-04-10	2020-05-25	PCR	6
2020-04-10	2414	4/1/2020	76	VALLE	76001	CALI	53	1	M	Community	Home	mild			Recovered	2020-03-28		2020-04-10	2020-04-25	PCR	6
2020-04-10	2415	4/5/2020	76	VALLE	76001	CALI	63	1	F	Community	Home	mild			Recovered	2020-03-24		2020-04-10	2020-04-28	PCR	5
2020-04-10	2416	3/31/2020	76	VALLE	76001	CALI	54	1	M	Community	Home	mild			Recovered	2020-03-31		2020-04-10	2020-05-25	PCR	6
2020-04-10	2417	3/30/2020	76	VALLE	76001	CALI	32	1	F	Related	Home	mild			Recovered	2020-03-24		2020-04-10	2020-05-09	PCR	6
2020-04-10	2418	3/28/2020	76	VALLE	76001	CALI	32	1	M	Imported	Home	mild	484	MÉXICO	Recovered	2020-03-22		2020-04-10	2020-05-25	Time	6
2020-04-10	2419	3/29/2020	76	VALLE	76001	CALI	32	1	F	Community	Home	mild			Recovered	2020-03-27		2020-04-10	2020-04-17	PCR	6
2020-04-10	2420	3/29/2020	76	VALLE	76001	CALI	43	1	F	Related	Home	mild			Recovered	2020-03-25		2020-04-10	2020-05-06	PCR	6
2020-04-10	2422	4/1/2020	76	VALLE	76001	CALI	60	1	M	Community	Home	mild			Recovered	2020-03-30		2020-04-10	2020-05-01	PCR	6
2020-04-10	2423	4/3/2020	76	VALLE	76001	CALI	69	1	F	Community	Home	mild			Recovered	2020-03-24		2020-04-10	2020-05-26	PCR	6
2020-04-10	2424	4/7/2020	76	VALLE	76001	CALI	85	1	F	Community	Home	mild			Recovered	2020-04-04		2020-04-10	2020-04-20	PCR	6
2020-04-10	2426	4/3/2020	76	VALLE	76001	CALI	64	1	M	Related	Dead	Dead			Dead	2020-03-27	2020-04-12	2020-04-10			6
2020-04-10	2433	4/4/2020	76	VALLE	76001	CALI	58	1	F	Community	Home	mild			Recovered	2020-03-23		2020-04-10	2020-04-18	PCR	6
2020-04-10	2434	4/4/2020	76	VALLE	76001	CALI	23	1	F	Community	Home	mild			Recovered	2020-03-20		2020-04-10	2020-05-25	PCR	6
2020-04-10	2435	4/4/2020	76	VALLE	76001	CALI	12	1	M	Community	Home	mild			Recovered	2020-04-03		2020-04-10	2020-04-27	PCR	6
2020-04-10	2436	4/4/2020	76	VALLE	76001	CALI	80	1	F	Community	Home	mild			Recovered	2020-03-23		2020-04-10	2020-05-04	PCR	6
2020-04-10	2437	4/3/2020	76	VALLE	76001	CALI	48	1	F	Related	Home	mild			Recovered	2020-03-31		2020-04-10	2020-04-20	PCR	6
2020-04-10	2438	4/3/2020	76	VALLE	76001	CALI	45	1	F	Community	Home	mild			Recovered	2020-03-20		2020-04-10	2020-05-25	PCR	5
2020-04-10	2439	3/25/2020	76	VALLE	76001	CALI	31	1	F	Related	Home	mild			Recovered	2020-03-22		2020-04-10	2020-05-25	PCR	6
2020-04-10	2440	4/4/2020	76	VALLE	76001	CALI	36	1	M	Community	Home	mild			Recovered	2020-03-30		2020-04-10	2020-05-16	PCR	6
2020-04-10	2441	3/24/2020	76	VALLE	76001	CALI	48	1	F	Related	Home	mild			Recovered	2020-03-20		2020-04-10	2020-05-25	PCR	6
2020-04-10	2442	4/3/2020	76	VALLE	76001	CALI	60	1	M	Related	Home	mild			Recovered	2020-03-26		2020-04-10	2020-05-19	PCR	6
2020-04-10	2443	4/3/2020	76	VALLE	76001	CALI	31	1	F	Related	Home	mild			Recovered	2020-03-27		2020-04-10	2020-05-25	PCR	6
2020-04-10	2444	4/3/2020	76	VALLE	76001	CALI	33	1	M	Related	Home	mild			Recovered	2020-04-03		2020-04-10	2020-05-08	PCR	6
2020-04-10	2445	4/4/2020	76	VALLE	76001	CALI	13	1	M	Related	Home	mild			Recovered	2020-03-20		2020-04-10	2020-04-21	PCR	6
2020-04-10	2446	4/3/2020	76	VALLE	76001	CALI	8	1	F	Related	Home	mild			Recovered	2020-04-03		2020-04-10	2020-05-25	PCR	6
2020-04-10	2447	4/4/2020	76	VALLE	76001	CALI	56	1	M	Community	Home	mild			Recovered	2020-03-20		2020-04-10	2020-05-08	PCR	6
2020-04-10	2448	4/4/2020	76	VALLE	76001	CALI	25	1	F	Related	Home	mild			Recovered	2020-03-29		2020-04-10	2020-04-21	PCR	6
2020-04-10	2449	4/4/2020	76	VALLE	76001	CALI	35	1	F	Related	Home	mild			Recovered	2020-03-22		2020-04-10	2020-04-21	PCR	6
2020-04-10	2450	4/3/2020	76	VALLE	76001	CALI	29	1	F	Imported	Home	mild	724	ESPAÑA	Recovered	2020-03-20		2020-04-10	2020-04-26	PCR	6
2020-04-10	2451	4/5/2020	76	VALLE	76001	CALI	75	1	M	Community	Home	mild			Recovered	2020-04-01		2020-04-10	2020-09-05	PCR	6
2020-04-10	2452	4/4/2020	76	VALLE	76001	CALI	26	1	F	Community	Home	mild			Recovered	2020-03-23		2020-04-10	2020-04-21	PCR	6
2020-04-10	2453	4/3/2020	76	VALLE	76001	CALI	44	1	F	Community	Home	mild			Recovered	2020-03-30		2020-04-10	2020-05-25	PCR	6
2020-04-10	2455	4/4/2020	76	VALLE	76001	CALI	26	1	M	Imported	Home	mild	76	BRASIL	Recovered	2020-04-01		2020-04-10	2020-05-03	PCR	6
2020-04-10	2456	4/4/2020	76	VALLE	76001	CALI	31	1	F	Related	Home	mild			Recovered	2020-03-30		2020-04-10	2020-05-25	PCR	6
2020-04-10	2457	4/4/2020	76	VALLE	76001	CALI	38	1	M	Community	Home	mild			Recovered	2020-03-24		2020-04-10	2020-04-23	PCR	6
2020-04-10	2458	4/5/2020	76	VALLE	76001	CALI	27	1	F	Community	Home	mild			Recovered	2020-03-20		2020-04-10	2020-05-06	PCR	6
2020-04-10	2459	4/4/2020	76	VALLE	76001	CALI	20	1	M	Community	Home	mild			Recovered	2020-03-29		2020-04-10	2020-05-16	PCR	6
2020-04-10	2463	4/5/2020	76	VALLE	76001	CALI	39	1	M	Community	Home	mild			Recovered	2020-03-27		2020-04-10	2020-09-05	Time	6
2020-04-10	2465	4/5/2020	76	VALLE	76001	CALI	58	1	F	Imported	Home	mild	840	ESTADOS UNIDOS DE AMÉRICA	Recovered	2020-03-30		2020-04-10	2020-05-03	PCR	6
2020-04-10	2466	4/5/2020	76	VALLE	76001	CALI	24	1	M	Related	Home	mild			Recovered	2020-04-01		2020-04-10	2020-04-21	PCR	6
2020-04-10	2468	4/3/2020	76	VALLE	76001	CALI	25	1	M	Community	Home	mild			Recovered	2020-03-25		2020-04-10	2020-04-28	PCR	6
2020-04-10	2469	4/3/2020	76	VALLE	76001	CALI	78	1	M	Community	Dead	Dead			Dead	2020-04-03	2020-04-03	2020-04-10			6
2020-04-11	2480	4/5/2020	76	VALLE	76001	CALI	30	1	F	Imported	Home	mild	484	MÉXICO	Recovered	2020-03-22		2020-04-11	2020-04-24	PCR	6
2020-04-11	2481	4/11/2020	76	VALLE	76001	CALI	55	1	M	Community	Dead	Dead			Dead	2020-03-28	2020-04-16	2020-04-11			6
2020-04-11	2483	4/3/2020	76	VALLE	76001	CALI	42	1	F	Related	Home	mild			Recovered	2020-03-30		2020-04-11	2020-05-16	Time	6
2020-04-11	2491	4/11/2020	76	VALLE	76001	CALI	51	1	M	Related	Home	mild			Recovered			2020-04-11	2020-04-27	PCR	6
2020-04-11	2492	4/6/2020	76	VALLE	76001	CALI	53	1	F	Imported	Home	mild	840	ESTADOS UNIDOS DE AMÉRICA	Recovered	2020-03-27		2020-04-11	2020-04-24	PCR	6
2020-04-11	2493	4/6/2020	76	VALLE	76001	CALI	2	1	M	Community	Home	mild			Recovered	2020-03-26		2020-04-11	2020-04-28	PCR	6
2020-04-11	2494	4/11/2020	76	VALLE	76001	CALI	50	1	F	Community	Home	mild			Recovered	2020-03-31		2020-04-11	2020-05-25	PCR	6
2020-04-11	2520	4/3/2020	76	VALLE	76001	CALI	89	1	F	Related	Dead	Dead			Dead	2020-03-25	2020-04-04	2020-04-11			6
2020-04-11	2521	4/2/2020	76	VALLE	76001	CALI	73	1	M	Related	Home	mild			Recovered	2020-03-20		2020-04-11	2020-05-26	PCR	6
2020-04-11	2523	4/3/2020	76	VALLE	76001	CALI	66	1	M	Related	Dead	Dead			Dead	2020-03-26	2020-04-19	2020-04-11			6
2020-04-11	2526	4/3/2020	76	VALLE	76001	CALI	72	1	M	Community	Home	mild			Recovered	2020-03-24		2020-04-11	2020-05-15	PCR	6
2020-04-11	2527	4/5/2020	76	VALLE	76001	CALI	3	1	M	Related	Home	mild			Recovered	2020-04-05		2020-04-11	2020-04-29	PCR	6
2020-04-11	2528	4/3/2020	76	VALLE	76001	CALI	39	1	F	Community	Home	mild			Recovered	2020-03-30		2020-04-11	2020-04-20	PCR	6
2020-04-11	2529	4/9/2020	76	VALLE	76001	CALI	79	1	F	Related	Home	mild			Recovered	2020-04-03		2020-04-11	2020-08-22	PCR	6
2020-04-11	2530	3/30/2020	76	VALLE	76001	CALI	27	1	M	Related	Home	mild			Recovered	2020-03-26		2020-04-11	2020-04-21	PCR	6
2020-04-11	2531	4/1/2020	76	VALLE	76001	CALI	47	1	F	Related	Home	mild			Recovered	2020-03-25		2020-04-11	2020-04-29	PCR	6
2020-04-11	2575	4/7/2020	76	VALLE	76001	CALI	58	1	M	Community	Home	mild			Recovered	2020-04-03		2020-04-11	2020-05-05	PCR	6
2020-04-11	2576	4/8/2020	76	VALLE	76001	CALI	59	1	M	Community	Dead	Dead			Dead	2020-04-03	2020-04-14	2020-04-11			6
2020-04-11	2577	4/9/2020	76	VALLE	76001	CALI	33	1	M	Related	Home	mild			Recovered	2020-04-09		2020-04-11	2020-04-24	PCR	6
2020-04-11	2578	4/9/2020	76	VALLE	76001	CALI	32	1	M	Related	Home	mild			Recovered	2020-04-09		2020-04-11	2020-05-06	PCR	6
2020-04-11	2579	4/9/2020	76	VALLE	76001	CALI	19	1	F	Related	Home	mild			Recovered	2020-03-30		2020-04-11	2020-05-05	PCR	6
2020-04-11	2580	3/26/2020	76	VALLE	76001	CALI	32	1	M	Community	Home	mild			Recovered	2020-03-16		2020-04-11	2020-05-09	PCR	6
2020-04-11	2581	4/9/2020	76	VALLE	76001	CALI	33	1	M	Related	Dead	Dead			Dead	2020-04-04	2020-04-20	2020-04-11			6
2020-04-11	2582	4/10/2020	76	VALLE	76001	CALI	49	1	M	Related	Dead	Dead			Dead	2020-04-05	2020-04-22	2020-04-11			6
2020-04-11	2583	4/10/2020	76	VALLE	76001	CALI	53	1	M	Related	Home	mild			Recovered	2020-04-06		2020-04-11	2020-05-01	PCR	6
2020-04-11	2584	4/7/2020	76	VALLE	76001	CALI	60	1	M	Related	Dead	Dead			Dead	2020-04-07	2020-04-21	2020-04-11			6
2020-04-11	2652	4/1/2020	76	VALLE	76001	CALI	58	1	M	Community	Home	mild			Recovered	2020-03-28		2020-04-11	2020-05-25	PCR	6
2020-04-11	2653	3/30/2020	76	VALLE	76001	CALI	28	1	M	Community	Home	mild			Recovered	2020-03-25		2020-04-11	2020-05-25	Time	6
2020-04-11	2654	3/31/2020	76	VALLE	76001	CALI	18	1	F	Community	Home	mild			Recovered	2020-03-24		2020-04-11	2020-04-28	PCR	6
2020-04-11	2655	4/1/2020	76	VALLE	76001	CALI	53	1	F	Related	Home	mild			Recovered	2020-03-29		2020-04-11	2020-04-26	PCR	6
2020-04-11	2656	4/2/2020	76	VALLE	76001	CALI	30	1	F	Related	Home	mild			Recovered	2020-03-09		2020-04-11	2020-04-20	PCR	6
2020-04-11	2657	4/1/2020	76	VALLE	76001	CALI	30	1	M	Related	Home	mild			Recovered	2020-03-05		2020-04-11	2020-05-11	PCR	6
2020-04-11	2658	3/31/2020	76	VALLE	76001	CALI	55	1	M	Community	Home	mild			Recovered	2020-03-23		2020-04-11	2020-05-25	PCR	6
2020-04-11	2659	4/2/2020	76	VALLE	76001	CALI	39	1	F	Related	Home	mild			Recovered	2020-03-26		2020-04-11	2020-04-21	PCR	6
2020-04-11	2660	4/2/2020	76	VALLE	76001	CALI	26	1	M	Community	Home	mild			Recovered	2020-03-28		2020-04-11	2020-04-21	PCR	6
2020-04-11	2661	4/1/2020	76	VALLE	76001	CALI	66	1	M	Related	Home	mild			Recovered	2020-03-26		2020-04-11	2020-05-26	PCR	6
2020-04-11	2679	3/14/2020	76	VALLE	76001	CALI	72	1	F	Related	Home	mild			Recovered	2020-03-13		2020-04-11	2020-04-13	PCR	5
2020-04-11	2680	3/31/2020	76	VALLE	76001	CALI	27	1	F	Related	Home	mild			Recovered	2020-03-24		2020-04-11	2020-05-25	PCR	6
2020-04-11	2684	4/7/2020	76	VALLE	76001	CALI	66	1	M	Community	Home	mild			Recovered	2020-03-28		2020-04-11	2020-06-06	PCR	6
2020-04-11	2686	4/8/2020	76	VALLE	76001	CALI	32	1	F	Related	Home	mild			Recovered	2020-04-06		2020-04-11	2020-05-25	PCR	6
2020-04-11	2687	4/9/2020	76	VALLE	76001	CALI	49	1	M	Community	Home	mild			Recovered	2020-04-03		2020-04-11	2020-05-08	PCR	6
2020-04-11	2688	4/8/2020	76	VALLE	76001	CALI	55	1	M	Community	Home	mild			Recovered	2020-03-31		2020-04-11	2020-05-16	PCR	6
2020-04-11	2689	4/7/2020	76	VALLE	76001	CALI	34	1	F	Community	Home	mild			Recovered	2020-03-13		2020-04-11	2020-04-13	PCR	6
2020-04-11	2690	4/7/2020	76	VALLE	76001	CALI	42	1	M	Related	Home	mild			Recovered	2020-04-03		2020-04-11	2020-05-13	PCR	6
2020-04-11	2692	4/10/2020	76	VALLE	76001	CALI	65	1	F	Community	Dead	Dead			Dead	2020-04-01	2020-04-19	2020-04-11			6
2020-04-12	2721	4/7/2020	76	VALLE	76001	CALI	1	1	M	Community	Home	mild			Recovered	2020-04-07		2020-04-12	2020-04-25	PCR	6
2020-04-12	2727	4/9/2020	76	VALLE	76001	CALI	7	1	M	Community	Home	mild			Recovered	2020-04-03		2020-04-12	2020-04-29	PCR	6
2020-04-12	2739	4/10/2020	76	VALLE	76001	CALI	47	1	F	Community	Home	mild			Recovered	2020-04-08		2020-04-12	2020-05-09	PCR	6
2020-04-12	2756	4/8/2020	76	VALLE	76001	CALI	10	2	M	Related	Home	mild			Recovered	2020-03-31		2020-04-12	2020-05-05	PCR	6
2020-04-12	2757	4/9/2020	76	VALLE	76001	CALI	42	1	F	Related	Home	mild			Recovered	2020-04-04		2020-04-12	2020-04-23	PCR	6
2020-04-12	2758	4/4/2020	76	VALLE	76001	CALI	74	1	F	Related	Home	mild			Recovered	2020-04-01		2020-04-12	2020-04-22	PCR	6
2020-04-13	2833	4/11/2020	76	VALLE	76001	CALI	43	1	M	Related	Home	mild			Recovered			2020-04-13	2020-05-31	PCR	6
2020-04-13	2838	4/11/2020	76	VALLE	76001	CALI	41	1	M	Community	Home	mild			Recovered	2020-04-04		2020-04-13	2020-05-31	PCR	6
2020-04-13	2839	4/11/2020	76	VALLE	76001	CALI	47	1	F	Related	Home	mild			Recovered	2020-03-28		2020-04-13	2020-06-28	PCR	6
2020-04-13	2840	4/11/2020	76	VALLE	76001	CALI	72	1	M	Related	Home	mild			Recovered	2020-04-02		2020-04-13	2020-05-13	PCR	6
2020-04-14	2853	4/11/2020	76	VALLE	76001	CALI	51	1	F	Community	Home	mild			Recovered	2020-04-09		2020-04-14	2020-04-28	PCR	6
2020-04-14	2871	4/11/2020	76	VALLE	76001	CALI	26	1	F	Related	Home	mild			Recovered	2020-04-10		2020-04-14	2020-04-21	PCR	6
2020-04-14	2872	3/31/2020	76	VALLE	76001	CALI	28	1	F	Related	Home	mild			Recovered	2020-03-24		2020-04-14	2020-05-25	PCR	6
2020-04-14	2873	3/31/2020	76	VALLE	76001	CALI	37	1	M	Imported	Home	mild	591	PANAMA	Recovered	2020-03-24		2020-04-14	2020-05-16	PCR	6
2020-04-14	2874	4/12/2020	76	VALLE	76001	CALI	48	1	F	Community	Home	mild			Recovered	2020-04-09		2020-04-14	2020-05-06	PCR	6
2020-04-14	2875	4/1/2020	76	VALLE	76001	CALI	41	1	M	Related	Home	mild			Recovered	2020-03-26		2020-04-14	2020-04-22	PCR	6
2020-04-14	2894	4/9/2020	76	VALLE	76001	CALI	66	1	F	Community	Dead	Dead			Dead	2020-04-01	2020-04-19	2020-04-14			6
2020-04-14	2897	4/6/2020	76	VALLE	76001	CALI	38	1	M	Related	Home	mild			Recovered	2020-03-28		2020-04-14	2020-05-22	PCR	6
2020-04-14	2898	4/5/2020	76	VALLE	76001	CALI	79	1	M	Related	Home	mild			Recovered	2020-03-29		2020-04-14	2020-05-19	PCR	6
2020-04-14	2900	4/11/2020	76	VALLE	76001	CALI	43	1	M	Related	Home	mild			Recovered	2020-03-21		2020-04-14	2020-04-27	PCR	6
2020-04-14	2977	4/9/2020	76	VALLE	76001	CALI	25	1	M	Imported	Home	mild	218	ECUADOR	Recovered	2020-03-30		2020-04-14	2020-05-31	Time	6
2020-04-14	2978	4/9/2020	76	VALLE	76001	CALI	31	1	F	Community	Home	mild			Recovered	2020-04-09		2020-04-14	2020-04-28	PCR	6
2020-04-15	2984	4/11/2020	76	VALLE	76001	CALI	24	1	M	Community	Home	mild			Recovered	2020-04-05		2020-04-15	2020-04-22	PCR	6
2020-04-15	2985	4/11/2020	76	VALLE	76001	CALI	33	1	M	Community	Home	mild			Recovered	2020-04-08		2020-04-15	2020-05-31	PCR	5
2020-04-15	2986	4/10/2020	76	VALLE	76001	CALI	73	1	M	Community	Home	mild			Recovered	2020-04-03		2020-04-15	2020-04-19	PCR	6
2020-04-15	2987	4/11/2020	76	VALLE	76001	CALI	27	1	F	Related	Home	mild			Recovered	2020-04-11		2020-04-15	2020-05-10	PCR	6
2020-04-15	2989	4/9/2020	76	VALLE	76001	CALI	50	1	M	Related	Home	mild			Recovered	2020-04-07		2020-04-15	2020-05-31	PCR	6
2020-04-15	2990	4/11/2020	76	VALLE	76001	CALI	42	1	F	Community	Home	mild			Recovered	2020-04-10		2020-04-15	2020-04-24	PCR	6
2020-04-15	3043	4/8/2020	76	VALLE	76001	CALI	26	1	M	Related	NI	NI			Recovered	2020-04-01	2021-04-25	2020-04-15	2020-05-20	PCR	6
2020-04-15	3044	4/8/2020	76	VALLE	76001	CALI	7	1	M	Community	Home	mild			Recovered	2020-04-01		2020-04-15	2020-04-26	PCR	6
2020-04-15	3045	4/10/2020	76	VALLE	76001	CALI	44	1	F	Related	Home	mild			Recovered	2020-04-08		2020-04-15	2020-04-27	PCR	6
2020-04-15	3047	4/10/2020	76	VALLE	76001	CALI	36	1	M	Community	Home	mild			Recovered	2020-04-06		2020-04-15	2020-05-22	PCR	6
2020-04-15	3048	4/8/2020	76	VALLE	76001	CALI	64	1	M	Community	Dead	Dead			Dead	2020-04-06	2020-04-16	2020-04-15			6
2020-04-15	3051	4/9/2020	76	VALLE	76001	CALI	40	1	F	Related	Home	mild			Recovered	2020-04-02		2020-04-15	2020-05-01	PCR	6
2020-04-15	3052	4/8/2020	76	VALLE	76001	CALI	20	1	M	Community	Home	mild			Recovered	2020-04-01		2020-04-15	2020-04-26	PCR	6
2020-04-15	3053	4/9/2020	76	VALLE	76001	CALI	35	1	F	Related	Home	mild			Recovered	2020-03-30		2020-04-15	2020-04-24	PCR	6
2020-04-15	3054	4/9/2020	76	VALLE	76001	CALI	74	1	F	Community	Home	mild			Recovered	2020-04-04		2020-04-15	2020-04-29	PCR	6
2020-04-16	3107	4/14/2020	76	VALLE	76001	CALI	39	1	F	Related	Home	mild			Recovered	2020-04-13		2020-04-16	2020-05-16	PCR	6
2020-04-16	3108	4/9/2020	76	VALLE	76001	CALI	34	1	F	Community	Home	mild			Recovered	2020-03-31		2020-04-16	2020-05-31	PCR	6
2020-04-16	3109	4/9/2020	76	VALLE	76001	CALI	88	1	F	Community	Home	mild			Recovered	2020-04-03		2020-04-16	2020-05-31	PCR	6
2020-04-16	3111	4/14/2020	76	VALLE	76001	CALI	30	1	M	Related	Home	mild			Recovered	2020-04-02		2020-04-16	2020-05-02	PCR	5
2020-04-16	3114	4/14/2020	76	VALLE	76001	CALI	36	1	F	Related	Home	mild			Recovered	2020-04-10		2020-04-16	2020-04-23	PCR	6
2020-04-16	3115	3/30/2020	76	VALLE	76001	CALI	29	1	F	Related	Home	mild			Recovered	2020-03-29		2020-04-16	2020-05-31	PCR	5
2020-04-16	3116	4/13/2020	76	VALLE	76001	CALI	37	1	F	Related	Home	mild			Recovered	2020-03-28		2020-04-16	2020-05-16	PCR	6
2020-04-16	3122	4/11/2020	76	VALLE	76001	CALI	63	1	M	Community	Home	mild			Recovered	2020-03-27		2020-04-16	2020-05-22	PCR	6
2020-04-16	3123	4/10/2020	76	VALLE	76001	CALI	26	1	F	Community	Home	mild			Recovered	2020-03-26		2020-04-16	2020-04-26	PCR	6
2020-04-16	3128	4/14/2020	76	VALLE	76001	CALI	47	1	F	Related	Dead	Dead			Dead	2020-04-06	2020-04-27	2020-04-16			6
2020-04-16	3132	4/9/2020	76	VALLE	76001	CALI	58	1	F	Community	Home	mild			Recovered	2020-04-02		2020-04-16	2020-04-26	PCR	6
2020-04-16	3133	4/10/2020	76	VALLE	76001	CALI	33	1	M	Related	Home	mild			Recovered	2020-03-31		2020-04-16	2020-05-31	PCR	6
2020-04-16	3134	4/10/2020	76	VALLE	76001	CALI	19	1	M	Related	Home	mild			Recovered	2020-04-10		2020-04-16	2020-04-30	PCR	6
2020-04-16	3136	4/10/2020	76	VALLE	76001	CALI	83	1	F	Community	Home	mild			Recovered	2020-04-07		2020-04-16	2020-05-16	PCR	6
2020-04-16	3137	4/11/2020	76	VALLE	76001	CALI	48	1	M	Community	Home	mild			Recovered	2020-04-10		2020-04-16	2020-05-02	PCR	6
2020-04-16	3138	4/11/2020	76	VALLE	76001	CALI	16	1	M	Related	Home	mild			Recovered	2020-04-09		2020-04-16	2020-04-28	PCR	6
2020-04-16	3139	4/11/2020	76	VALLE	76001	CALI	23	1	M	Community	Home	mild			Recovered	2020-04-06		2020-04-16	2020-05-16	PCR	6
2020-04-16	3140	4/10/2020	76	VALLE	76001	CALI	68	1	M	Related	Home	mild			Recovered	2020-04-08		2020-04-16	2020-05-08	PCR	6
2020-04-17	3235	4/13/2020	76	VALLE	76001	CALI	38	1	F	Related	Home	mild			Recovered	2020-04-13		2020-04-17	2020-05-01	PCR	6
2020-04-17	3236	4/14/2020	76	VALLE	76001	CALI	47	1	F	Community	Home	mild			Recovered	2020-04-13		2020-04-17	2020-06-28	PCR	6
2020-04-17	3248	4/13/2020	76	VALLE	76001	CALI	50	1	M	Related	Home	mild			Recovered	2020-03-25		2020-04-17	2020-04-26	PCR	6
2020-04-17	3250	4/10/2020	76	VALLE	76001	CALI	40	1	M	Related	Home	mild			Recovered	2020-04-05		2020-04-17	2020-04-25	PCR	6
2020-04-17	3251	4/15/2020	76	VALLE	76001	CALI	55	1	F	Community	Home	mild			Recovered	2020-04-04		2020-04-17	2020-05-31	PCR	6
2020-04-17	3298	4/16/2020	76	VALLE	76001	CALI	20	1	F	Related	Home	mild			Recovered	2020-04-14		2020-04-17	2020-05-24	PCR	6
2020-04-17	3299	4/16/2020	76	VALLE	76001	CALI	55	1	F	Related	Home	mild			Recovered	2020-04-09		2020-04-17	2020-04-29	PCR	6
2020-04-17	3380	4/11/2020	76	VALLE	76001	CALI	52	1	F	Related	Home	mild			Recovered	2020-04-05		2020-04-17	2020-05-24	PCR	6
2020-04-17	3382	4/11/2020	76	VALLE	76001	CALI	81	1	M	Related	Home	mild			Recovered	2020-04-11		2020-04-17	2020-05-10	PCR	6
2020-04-17	3383	4/11/2020	76	VALLE	76001	CALI	26	1	M	Related	Home	mild			Recovered	2020-04-11		2020-04-17	2020-04-25	PCR	6
2020-04-17	3384	4/11/2020	76	VALLE	76001	CALI	22	1	F	Related	Home	mild			Recovered	2020-04-11		2020-04-17	2020-04-25	PCR	6
2020-04-17	3385	4/11/2020	76	VALLE	76001	CALI	48	1	M	Community	Home	mild			Recovered	2020-03-31		2020-04-17	2020-05-31	PCR	6
2020-04-17	3386	4/11/2020	76	VALLE	76001	CALI	66	1	M	Community	Home	mild			Recovered	2020-04-11		2020-04-17	2020-05-01	PCR	6
2020-04-17	3387	4/9/2020	76	VALLE	76001	CALI	44	1	M	Related	Home	mild			Recovered	2020-03-28		2020-04-17	2020-05-31	PCR	6
2020-04-17	3388	4/12/2020	76	VALLE	76001	CALI	36	1	M	Community	Home	mild			Recovered	2020-04-05		2020-04-17	2020-05-31	Time	6
2020-04-17	3389	4/12/2020	76	VALLE	76001	CALI	63	1	M	Community	Home	mild			Recovered	2020-04-09		2020-04-17	2020-05-24	PCR	6
2020-04-17	3390	4/13/2020	76	VALLE	76001	CALI	47	1	F	Community	Home	mild			Recovered	2020-04-09		2020-04-17	2021-05-28	PCR	6
2020-04-17	3391	4/11/2020	76	VALLE	76001	CALI	40	1	F	Related	Home	mild			Recovered	2020-04-07		2020-04-17	2020-05-31	PCR	6
2020-04-17	3392	4/11/2020	76	VALLE	76001	CALI	5	1	M	Related	Home	mild			Recovered	2020-04-05		2020-04-17	2020-04-26	PCR	6
2020-04-17	3393	4/11/2020	76	VALLE	76001	CALI	29	1	F	Related	Home	mild			Recovered	2020-04-08		2020-04-17	2020-05-05	PCR	6
2020-04-17	3409	4/14/2020	76	VALLE	76001	CALI	64	1	M	Related	Home	mild			Recovered	2020-04-06		2020-04-17	2020-05-06	PCR	6
2020-04-17	3410	4/13/2020	76	VALLE	76001	CALI	85	1	F	Community	Dead	Dead			Dead	2020-04-09	2020-04-30	2020-04-17			6
2020-04-17	3411	4/13/2020	76	VALLE	76001	CALI	64	1	F	Related	Home	mild			Recovered	2020-04-12		2020-04-17	2020-04-28	PCR	5
2020-04-17	3425	4/13/2020	76	VALLE	76001	CALI	40	1	F	Community	Home	mild			Recovered	2020-04-02		2020-04-17	2020-05-04	PCR	6
2020-04-17	3426	4/13/2020	76	VALLE	76001	CALI	53	1	F	Related	Home	mild			Recovered	2020-04-13		2020-04-17	2020-05-04	PCR	6
2020-04-17	3427	4/13/2020	76	VALLE	76001	CALI	32	1	M	Related	Home	mild			Recovered	2020-04-05		2020-04-17	2020-05-09	PCR	6
2020-04-17	3428	4/12/2020	76	VALLE	76001	CALI	19	1	F	Related	Home	mild			Recovered	2020-04-09		2020-04-17	2020-05-31	PCR	6
2020-04-17	3431	4/13/2020	76	VALLE	76001	CALI	44	1	M	Related	Home	mild			Recovered	2020-04-11		2020-04-17	2020-05-06	PCR	6
2020-04-17	3432	4/11/2020	76	VALLE	76001	CALI	44	1	M	Related	Home	mild			Recovered	2020-04-08		2020-04-17	2020-05-16	PCR	6
2020-04-17	3433	4/13/2020	76	VALLE	76001	CALI	31	1	F	Community	Home	mild			Recovered	2020-04-09		2020-04-17	2020-05-02	PCR	6
2020-04-18	3451	4/16/2020	76	VALLE	76001	CALI	49	1	F	Community	Home	mild			Recovered	2020-04-04		2020-04-18	2020-05-16	PCR	6
2020-04-18	3452	4/16/2020	76	VALLE	76001	CALI	47	1	M	Community	Home	mild			Recovered	2020-04-16		2020-04-18	2020-05-06	PCR	6
2020-04-18	3581	4/16/2020	76	VALLE	76001	CALI	69	1	F	Community	Home	mild			Recovered	2020-04-08		2020-04-18	2020-09-05	Time	6
2020-04-18	3582	4/14/2020	76	VALLE	76001	CALI	73	1	M	Related	Dead	Dead			Dead	2020-03-30	2020-04-18	2020-04-18			6
2020-04-18	3584	4/15/2020	76	VALLE	76001	CALI	77	1	M	Community	Home	mild			Recovered	2020-04-07		2020-04-18	2020-05-12	PCR	5
2020-04-18	3585	4/15/2020	76	VALLE	76001	CALI	34	1	M	Community	Home	mild			Recovered	2020-04-13		2020-04-18	2020-05-23	PCR	6
2020-04-18	3586	4/15/2020	76	VALLE	76001	CALI	37	1	F	Related	Home	mild			Recovered	2020-04-12		2020-04-18	2020-05-11	PCR	6
2020-04-18	3587	4/16/2020	76	VALLE	76001	CALI	43	1	F	Related	Home	mild			Recovered	2020-04-09		2020-04-18	2020-04-28	PCR	6
2020-04-18	3589	4/17/2020	76	VALLE	76001	CALI	44	1	M	Community	Home	mild			Recovered	2020-04-12		2020-04-18	2020-05-31	Time	6
2020-04-18	3616	4/18/2020	76	VALLE	76001	CALI	79	1	M	Related	Dead	Dead			Dead	2020-03-31	2020-05-04	2020-04-18			6
2020-04-18	3619	4/9/2020	76	VALLE	76001	CALI	33	1	M	Community	Home	mild			Recovered	2020-04-06		2020-04-18	2020-05-31	PCR	6
2020-04-18	3620	4/13/2020	76	VALLE	76001	CALI	32	1	M	Related	Home	mild			Recovered	2020-04-09		2020-04-18	2020-05-31	PCR	6
2020-04-19	3623	4/13/2020	76	VALLE	76001	CALI	28	1	M	Related	Home	mild			Recovered	2020-04-12		2020-04-19	2020-05-09	PCR	6
2020-04-19	3628	4/16/2020	76	VALLE	76001	CALI	26	1	F	Related	Home	mild			Recovered	2020-04-14		2020-04-19	2020-05-16	PCR	6
2020-04-19	3630	4/14/2020	76	VALLE	76001	CALI	59	1	F	Related	Home	mild			Recovered	2020-03-31		2020-04-19	2020-05-31	PCR	5
2020-04-19	3632	4/15/2020	76	VALLE	76001	CALI	29	1	M	Related	Home	mild			Recovered	2020-04-07		2020-04-19	2020-05-05	PCR	6
2020-04-19	3651	4/14/2020	76	VALLE	76001	CALI	34	1	M	Related	Home	mild			Recovered	2020-04-07		2020-04-19	2020-05-31	PCR	6
2020-04-19	3652	4/14/2020	76	VALLE	76001	CALI	39	1	F	Related	Home	mild			Recovered	2020-04-14		2020-04-19	2020-05-03	PCR	6
2020-04-19	3653	4/13/2020	76	VALLE	76001	CALI	26	1	M	Community	Home	mild			Recovered	2020-04-09		2020-04-19	2020-05-04	PCR	6
2020-04-19	3656	4/13/2020	76	VALLE	76001	CALI	57	1	M	Related	Home	mild			Recovered	2020-04-12		2020-04-19	2020-05-04	PCR	6
2020-04-19	3657	4/18/2020	76	VALLE	76001	CALI	18	1	F	Community	Home	mild			Recovered	2020-04-17		2020-04-19	2020-05-30	PCR	6
2020-04-20	3799	4/13/2020	76	VALLE	76001	CALI	67	1	M	Community	Home	mild			Recovered	2020-04-06		2020-04-20	2020-05-31	PCR	6
2020-04-20	3800	4/13/2020	76	VALLE	76001	CALI	29	1	F	Related	Home	mild			Recovered	2020-03-30		2020-04-20	2020-04-30	PCR	6
2020-04-20	3809	4/12/2020	76	VALLE	76001	CALI	71	1	F	Community	Home	mild			Recovered	2020-04-12		2020-04-20	2020-05-31	PCR	6
2020-04-20	3811	4/13/2020	76	VALLE	76001	CALI	28	1	F	Related	Home	mild			Recovered	2020-04-02		2020-04-20	2020-05-26	PCR	6
2020-04-20	3812	4/15/2020	76	VALLE	76001	CALI	21	1	F	Related	Home	mild			Recovered	2020-04-15		2020-04-20	2020-05-09	PCR	6
2020-04-20	3813	4/15/2020	76	VALLE	76001	CALI	30	1	M	Related	Home	mild			Recovered	2020-04-13		2020-04-20	2020-05-02	PCR	6
2020-04-20	3814	4/16/2020	76	VALLE	76001	CALI	57	1	F	Community	Home	mild			Recovered	2020-04-12		2020-04-20	2020-05-09	PCR	6
2020-04-20	3815	4/16/2020	76	VALLE	76001	CALI	32	1	F	Related	Home	mild			Recovered	2020-04-12		2020-04-20	2020-05-10	PCR	6
2020-04-20	3816	4/16/2020	76	VALLE	76001	CALI	36	1	M	Community	Home	mild			Recovered	2020-04-14		2020-04-20	2020-05-23	PCR	6
2020-04-20	3817	4/17/2020	76	VALLE	76001	CALI	73	1	M	Community	Home	mild			Recovered	2020-04-10		2020-04-20	2020-05-25	PCR	6
2020-04-20	3818	4/7/2020	76	VALLE	76001	CALI	35	1	M	Imported	Home	mild	484	MÉXICO	Recovered	2020-03-31		2020-04-20	2020-05-31	Time	6
2020-04-20	3820	4/8/2020	76	VALLE	76001	CALI	73	1	M	Community	Dead	Dead			Dead	2020-04-02	2020-04-16	2020-04-20			6
2020-04-20	3822	4/11/2020	76	VALLE	76001	CALI	82	1	F	Community	Dead	Dead			Dead	2020-04-02	2020-04-27	2020-04-20			6
2020-04-20	3825	4/11/2020	76	VALLE	76001	CALI	57	1	M	Related	Home	mild			Recovered	2020-04-08		2020-04-20	2020-05-24	PCR	6
2020-04-20	3826	4/6/2020	76	VALLE	76001	CALI	29	1	M	Community	Home	mild			Recovered	2020-03-24		2020-04-20	2020-05-26	PCR	1	NASA_PAÉZ
2020-04-20	3827	4/9/2020	76	VALLE	76001	CALI	31	1	M	Related	Home	mild			Recovered	2020-04-09		2020-04-20	2020-05-10	PCR	6
2020-04-20	3828	4/11/2020	76	VALLE	76001	CALI	21	1	F	Related	Home	mild			Recovered	2020-04-09		2020-04-20	2020-05-31	PCR	6
2020-04-20	3829	4/9/2020	76	VALLE	76001	CALI	4	1	M	Community	Home	mild			Recovered	2020-04-09		2020-04-20	2020-05-31	PCR	6
2020-04-20	3830	4/6/2020	76	VALLE	76001	CALI	56	1	M	Related	Home	mild			Recovered	2020-04-06		2020-04-20	2020-05-31	PCR	6
2020-04-20	3831	4/7/2020	76	VALLE	76001	CALI	64	1	F	Community	Home	mild			Recovered	2020-03-25		2020-04-20	2020-05-17	PCR	6
2020-04-20	3832	4/10/2020	76	VALLE	76001	CALI	26	1	F	Related	Home	mild			Recovered	2020-04-07		2020-04-20	2020-05-05	PCR	6
2020-04-20	3834	4/16/2020	76	VALLE	76001	CALI	39	1	F	Related	Home	mild			Recovered	2020-04-13		2020-04-20	2020-05-16	PCR	6
2020-04-20	3835	4/16/2020	76	VALLE	76001	CALI	58	1	F	Related	Home	mild			Recovered	2020-04-01		2020-04-20	2020-05-21	PCR	6
2020-04-20	3836	4/16/2020	76	VALLE	76001	CALI	89	1	F	Community	Home	mild			Recovered	2020-04-15		2020-04-20	2020-05-02	PCR	6
2020-04-20	3855	4/16/2020	76	VALLE	76001	CALI	64	1	M	Community	Home	mild			Recovered	2020-04-12		2020-04-20	2020-05-01	PCR	6
2020-04-20	3856	4/12/2020	76	VALLE	76001	CALI	25	1	M	Community	Home	mild			Recovered	2020-04-12		2020-04-20	2020-05-03	PCR	6
2020-04-20	3857	4/14/2020	76	VALLE	76001	CALI	50	1	F	Community	Home	mild			Recovered	2020-04-14		2020-04-20	2020-05-28	PCR	6
2020-04-20	3862	4/16/2020	76	VALLE	76001	CALI	27	1	M	Community	Home	mild			Recovered	2020-04-12		2020-04-20	2020-05-22	PCR	6
2020-04-20	3863	4/16/2020	76	VALLE	76001	CALI	23	1	M	Related	Home	mild			Recovered	2020-04-12		2020-04-20	2020-05-02	PCR	6
2020-04-20	3864	4/17/2020	76	VALLE	76001	CALI	26	1	F	Related	Home	mild			Recovered	2020-04-15		2020-04-20	2020-04-30	PCR	6
2020-04-20	3870	4/11/2020	76	VALLE	76001	CALI	7	1	M	Community	Home	mild			Recovered	2020-04-11		2020-04-20	2020-04-28	PCR	6
2020-04-20	3871	4/15/2020	76	VALLE	76001	CALI	49	1	M	Community	Home	mild			Recovered	2020-04-07		2020-04-20	2020-05-02	PCR	6
2020-04-20	3872	4/13/2020	76	VALLE	76001	CALI	32	1	F	Related	Home	mild			Recovered	2020-04-06		2020-04-20	2020-05-13	PCR	5
2020-04-20	3873	4/15/2020	76	VALLE	76001	CALI	34	1	M	Related	Home	mild			Recovered	2020-04-07		2020-04-20	2020-04-29	PCR	6
2020-04-20	3887	4/14/2020	76	VALLE	76001	CALI	27	1	F	Related	Home	mild			Recovered	2020-04-05		2020-04-20	2020-05-01	PCR	6
2020-04-20	3888	4/13/2020	76	VALLE	76001	CALI	26	1	M	Related	Home	mild			Recovered	2020-04-06		2020-04-20	2020-05-13	PCR	6
2020-04-20	3889	4/14/2020	76	VALLE	76001	CALI	47	1	F	Related	Home	mild			Recovered	2020-04-13		2020-04-20	2020-04-28	PCR	6
2020-04-20	3890	4/14/2020	76	VALLE	76001	CALI	15	1	M	Community	Home	mild			Recovered	2020-04-11		2020-04-20	2020-05-05	PCR	6
2020-04-21	3978	4/14/2020	76	VALLE	76001	CALI	51	1	F	Community	Home	mild			Recovered	2020-04-14		2020-04-21	2020-09-05	PCR	6
2020-04-21	3990	4/14/2020	76	VALLE	76001	CALI	64	1	F	Related	Home	mild			Recovered	2020-04-10		2020-04-21	2020-05-28	PCR	6
2020-04-21	3991	4/14/2020	76	VALLE	76001	CALI	95	1	F	Community	Dead	Dead			Dead	2020-04-09	2020-04-23	2020-04-21			6
2020-04-21	3995	4/17/2020	76	VALLE	76001	CALI	52	1	M	Related	Home	mild			Recovered	2020-04-13		2020-04-21	2020-05-31	PCR	1	YANACONA
2020-04-21	3996	4/17/2020	76	VALLE	76001	CALI	71	1	M	Related	Home	mild			Recovered	2020-04-13		2020-04-21	2020-05-01	PCR	6
2020-04-21	3999	4/11/2020	76	VALLE	76001	CALI	37	1	F	Related	Home	mild			Recovered	2020-04-11		2020-04-21	2020-04-30	PCR	6
2020-04-21	4008	4/20/2020	76	VALLE	76001	CALI	14	1	M	Community	Home	mild			Recovered	2020-04-13		2020-04-21	2020-05-16	PCR	6
2020-04-21	4009	4/20/2020	76	VALLE	76001	CALI	24	1	F	Related	Home	mild			Recovered	2020-04-15		2020-04-21	2020-05-10	PCR	1	Por definir
2020-04-21	4010	4/20/2020	76	VALLE	76001	CALI	20	1	F	Related	Home	mild			Recovered	2020-04-13		2020-04-21	2020-05-16	PCR	6
2020-04-21	4011	4/18/2020	76	VALLE	76001	CALI	66	1	F	Related	Home	mild			Recovered	2020-04-13		2020-04-21	2020-09-05	PCR	6
2020-04-21	4012	4/19/2020	76	VALLE	76001	CALI	4	1	M	Related	Home	mild			Recovered	2020-04-18		2020-04-21	2020-09-05	Time	6
2020-04-21	4016	4/15/2020	76	VALLE	76001	CALI	55	1	M	Related	Home	mild			Recovered	2020-04-11		2020-04-21	2020-05-06	PCR	1	Por definir
2020-04-21	4017	4/15/2020	76	VALLE	76001	CALI	35	1	F	Related	Home	mild			Recovered	2020-04-11		2020-04-21	2020-05-15	PCR	6
2020-04-21	4018	4/10/2020	76	VALLE	76001	CALI	56	1	F	Related	Home	mild			Recovered	2020-04-08		2020-04-21	2020-05-31	PCR	6
2020-04-21	4019	4/13/2020	76	VALLE	76001	CALI	34	1	F	Related	Home	mild			Recovered	2020-04-10		2020-04-21	2020-05-31	PCR	6
2020-04-21	4020	4/16/2020	76	VALLE	76001	CALI	27	1	F	Related	Home	mild			Recovered	2020-04-14		2020-04-21	2020-05-06	PCR	6
2020-04-21	4027	4/17/2020	76	VALLE	76001	CALI	30	1	F	Related	Home	mild			Recovered	2020-04-14		2020-04-21	2020-05-14	PCR	5
2020-04-21	4029	3/31/2020	76	VALLE	76001	CALI	51	1	F	Related	Home	mild			Recovered	2020-03-30		2020-04-21	2020-05-31	PCR	6
2020-04-21	4030	4/16/2020	76	VALLE	76001	CALI	39	1	F	Related	Home	mild			Recovered	2020-03-15		2020-04-21	2020-05-09	PCR	1	Por definir
2020-04-21	4031	4/17/2020	76	VALLE	76001	CALI	28	1	F	Related	Home	mild			Recovered	2020-04-14		2020-04-21	2020-05-06	PCR	5
2020-04-21	4032	4/17/2020	76	VALLE	76001	CALI	25	1	M	Related	Home	mild			Recovered	2020-04-17		2020-04-21	2020-05-31	PCR	6
2020-04-21	4033	4/17/2020	76	VALLE	76001	CALI	54	1	F	Related	Home	mild			Recovered	2020-04-16		2020-04-21	2020-05-31	PCR	6
2020-04-21	4036	4/16/2020	76	VALLE	76001	CALI	72	1	F	Related	Home	mild			Recovered	2020-04-15		2020-04-21	2020-05-04	PCR	6
2020-04-21	4053	4/17/2020	76	VALLE	76001	CALI	28	1	F	Related	Home	mild			Recovered	2020-04-13		2020-04-21	2020-05-14	PCR	6
2020-04-22	4170	4/18/2020	76	VALLE	76001	CALI	40	1	M	Related	Home	mild			Recovered	2020-04-08		2020-04-22	2020-05-12	PCR	6
2020-04-22	4172	4/18/2020	76	VALLE	76001	CALI	45	1	F	Community	Home	mild			Recovered	2020-04-13		2020-04-22	2020-05-12	PCR	6
2020-04-22	4173	4/18/2020	76	VALLE	76001	CALI	59	1	M	Related	Dead	Dead			Dead	2020-04-11	2020-05-23	2020-04-22			6
2020-04-22	4219	4/21/2020	76	VALLE	76001	CALI	35	1	M	Related	Home	mild			Recovered	2020-04-20		2020-04-22	2020-05-13	PCR	6
2020-04-22	4225	4/19/2020	76	VALLE	76001	CALI	28	1	F	Related	Home	mild			Recovered	2020-04-19		2020-04-22	2020-05-05	PCR	6
2020-04-22	4226	4/18/2020	76	VALLE	76001	CALI	45	1	M	Community	Home	mild			Recovered	2020-04-18		2020-04-22	2020-05-13	PCR	6
2020-04-22	4227	4/18/2020	76	VALLE	76001	CALI	7	1	F	Community	Home	mild			Recovered	2020-04-18		2020-04-22	2020-05-17	PCR	6
2020-04-22	4228	4/18/2020	76	VALLE	76001	CALI	35	1	M	Related	Home	mild			Recovered	2020-04-18		2020-04-22	2020-05-07	PCR	6
2020-04-22	4229	4/18/2020	76	VALLE	76001	CALI	16	1	F	Community	Home	mild			Recovered	2020-04-14		2020-04-22	2020-05-14	PCR	5
2020-04-22	4230	4/18/2020	76	VALLE	76001	CALI	22	1	M	Community	Home	mild			Recovered	2020-04-18		2020-04-22	2020-05-31	Time	6
2020-04-22	4232	4/16/2020	76	VALLE	76001	CALI	31	1	F	Related	Home	mild			Recovered	2020-04-16		2020-04-22	2020-05-08	PCR	6
2020-04-22	4243	4/20/2020	76	VALLE	76001	CALI	57	1	F	Related	Home	mild			Recovered	2020-04-18		2020-04-22	2020-05-12	PCR	6
2020-04-22	4244	4/20/2020	76	VALLE	76001	CALI	35	1	F	Related	Home	mild			Recovered	2020-04-15		2020-04-22	2020-05-13	PCR	6
2020-04-22	4246	4/19/2020	76	VALLE	76001	CALI	27	1	M	Related	Home	mild			Recovered	2020-04-14		2020-04-22	2020-04-30	PCR	6
2020-04-22	4247	4/19/2020	76	VALLE	76001	CALI	45	1	M	Imported	Home	mild	218	ECUADOR	Recovered	2020-04-19		2020-04-22	2020-05-06	PCR	6
2020-04-22	4347	4/16/2020	76	VALLE	76001	CALI	64	1	M	Community	Home	mild			Recovered	2020-04-13		2020-04-22	2020-05-04	PCR	6
2020-04-22	4348	4/16/2020	76	VALLE	76001	CALI	53	1	F	Community	Home	mild			Recovered	2020-04-11		2020-04-22	2020-05-31	PCR	6
2020-04-22	4349	4/16/2020	76	VALLE	76001	CALI	62	1	F	Community	Home	mild			Recovered	2020-04-14		2020-04-22	2020-05-10	PCR	6
2020-04-22	4350	4/16/2020	76	VALLE	76001	CALI	24	1	F	Community	Home	mild			Recovered	2020-04-02		2020-04-22	2020-05-31	PCR	6
2020-04-22	4351	4/16/2020	76	VALLE	76001	CALI	24	1	M	Community	Home	mild			Recovered	2020-04-09		2020-04-22	2020-05-18	PCR	6
2020-04-22	4352	4/16/2020	76	VALLE	76001	CALI	32	1	M	Community	Home	mild			Recovered	2020-04-11		2020-04-22	2020-05-31	PCR	6
2020-04-22	4354	4/18/2020	76	VALLE	76001	CALI	43	1	F	Related	Home	mild			Recovered	2020-03-26		2020-04-22	2020-05-02	PCR	6
2020-04-22	4355	4/18/2020	76	VALLE	76001	CALI	57	1	F	Community	Home	mild			Recovered	2020-04-08		2020-04-22	2020-05-02	PCR	6
2020-04-23	4363	4/19/2020	76	VALLE	76001	CALI	18	1	F	Imported	Home	mild	218	ECUADOR	Recovered	2020-04-19		2020-04-23	2020-05-06	PCR	6
2020-04-23	4368	4/5/2020	76	VALLE	76001	CALI	32	1	M	Community	Home	mild			Recovered	2020-04-01		2020-04-23	2020-05-31	PCR	6
2020-04-23	4391	4/17/2020	76	VALLE	76001	CALI	64	1	M	Related	Home	mild			Recovered	2020-04-10		2020-04-23	2020-04-29	PCR	6
2020-04-23	4399	4/18/2020	76	VALLE	76001	CALI	36	1	F	Related	Home	mild			Recovered	2020-04-11		2020-04-23	2020-05-08	PCR	6
2020-04-23	4400	4/17/2020	76	VALLE	76001	CALI	60	1	M	Related	Home	mild			Recovered	2020-04-14		2020-04-23	2020-05-14	PCR	6
2020-04-23	4401	4/16/2020	76	VALLE	76001	CALI	13	1	M	Community	Home	mild			Recovered	2020-04-15		2020-04-23	2020-05-06	PCR	6
2020-04-23	4402	4/19/2020	76	VALLE	76001	CALI	25	1	F	Community	Home	mild			Recovered	2020-04-15		2020-04-23	2020-05-04	PCR	6
2020-04-23	4403	4/18/2020	76	VALLE	76001	CALI	27	1	M	Related	Home	mild			Recovered	2020-04-13		2020-04-23	2020-05-15	PCR	6
2020-04-23	4404	4/21/2020	76	VALLE	76001	CALI	9	1	M	Community	Home	mild			Recovered	2020-04-18		2020-04-23	2020-05-31	PCR	6
2020-04-23	4422	4/17/2020	76	VALLE	76001	CALI	23	1	M	Community	Home	mild			Recovered	2020-04-12		2020-04-23	2020-05-31	Time	6
2020-04-23	4423	4/18/2020	76	VALLE	76001	CALI	33	1	M	Related	Home	mild			Recovered	2020-04-17		2020-04-23	2020-05-13	PCR	6
2020-04-23	4431	4/18/2020	76	VALLE	76001	CALI	48	1	M	Related	Home	mild			Recovered	2020-04-15		2020-04-23	2020-05-10	PCR	6
2020-04-23	4438	4/21/2020	76	VALLE	76001	CALI	26	1	M	Related	Home	mild			Recovered	2020-04-21		2020-04-23	2020-05-31	PCR	5
2020-04-23	4439	4/21/2020	76	VALLE	76001	CALI	18	1	F	Community	Home	mild			Recovered	2020-04-21		2020-04-23	2020-05-06	PCR	6
2020-04-23	4440	4/21/2020	76	VALLE	76001	CALI	31	1	F	Community	Home	mild			Recovered	2020-04-15		2020-04-23	2020-05-14	PCR	6
2020-04-23	4441	4/21/2020	76	VALLE	76001	CALI	41	1	M	Community	Dead	Dead			Dead	2020-04-10	2020-05-02	2020-04-23			6
2020-04-23	4442	4/21/2020	76	VALLE	76001	CALI	65	1	F	Related	Home	mild			Recovered	2020-03-30		2020-04-23	2020-05-12	PCR	6
2020-04-23	4443	4/21/2020	76	VALLE	76001	CALI	62	1	M	Community	Home	mild			Recovered	2020-04-10		2020-04-23	2020-05-16	PCR	6
2020-04-23	4444	4/22/2020	76	VALLE	76001	CALI	76	1	M	Community	Home	mild			Recovered	2020-04-09		2020-04-23	2020-05-16	PCR	6
2020-04-23	4445	4/22/2020	76	VALLE	76001	CALI	39	1	M	Related	Home	mild			Recovered	2020-04-20		2020-04-23	2020-05-31	PCR	6
2020-04-23	4446	4/22/2020	76	VALLE	76001	CALI	24	1	F	Community	Home	mild			Recovered	2020-04-19		2020-04-23	2020-05-09	PCR	6
2020-04-23	4447	4/22/2020	76	VALLE	76001	CALI	49	1	M	Related	Home	mild			Recovered	2020-04-20		2020-04-23	2020-05-03	PCR	6
2020-04-23	4448	4/21/2020	76	VALLE	76001	CALI	86	1	M	Community	Home	mild			Recovered	2020-04-21		2020-04-23	2020-05-03	PCR	6
2020-04-23	4449	4/21/2020	76	VALLE	76001	CALI	28	1	M	Related	Home	mild			Recovered	2020-04-20		2020-04-23	2020-05-23	PCR	6
2020-04-23	4450	4/21/2020	76	VALLE	76001	CALI	28	1	F	Related	Home	mild			Recovered	2020-04-16		2020-04-23	2020-05-05	PCR	6
2020-04-23	4451	4/19/2020	76	VALLE	76001	CALI	64	1	F	Community	Dead	Dead			Dead	2020-04-19	2020-04-29	2020-04-23			6
2020-04-23	4518	4/21/2020	76	VALLE	76001	CALI	29	1	F	Community	Home	mild			Recovered	2020-04-15		2020-04-23	2020-05-06	PCR	6
2020-04-23	4519	4/19/2020	76	VALLE	76001	CALI	73	1	F	Community	Home	mild			Recovered	2020-04-13		2020-04-23	2020-09-05	PCR	6
2020-04-23	4520	4/18/2020	76	VALLE	76001	CALI	30	1	F	Related	Home	mild			Recovered	2020-04-09		2020-04-23	2020-05-10	PCR	1	NASA_PAÉZ
2020-04-23	4521	4/20/2020	76	VALLE	76001	CALI	53	1	F	Related	Home	mild			Recovered	2020-04-15		2020-04-23	2020-05-05	PCR	6
2020-04-23	4522	4/22/2020	76	VALLE	76001	CALI	27	1	F	Community	Home	mild			Recovered	2020-04-19		2020-04-23	2020-05-14	PCR	6
2020-04-23	4524	4/16/2020	76	VALLE	76001	CALI	26	1	F	Related	Home	mild			Recovered	2020-04-08		2020-04-23	2020-05-01	PCR	6
2020-04-23	4559	4/18/2020	76	VALLE	76001	CALI	69	1	F	Community	Home	mild			Recovered	2020-04-13		2020-04-23	2020-05-26	PCR	6
2020-04-24	4610	4/21/2020	76	VALLE	76001	CALI	49	1	F	Related	Home	mild			Recovered	2020-04-18		2020-04-24	2020-05-31	PCR	6
2020-04-24	4611	4/16/2020	76	VALLE	76001	CALI	59	1	M	Community	Home	mild			Recovered	2020-04-08		2020-04-24	2020-05-09	PCR	6
2020-04-24	4612	4/23/2020	76	VALLE	76001	CALI	29	1	M	Community	Dead	Dead			Dead	2020-04-16	2020-04-29	2020-04-24			6
2020-04-24	4613	4/21/2020	76	VALLE	76001	CALI	67	1	M	Related	Home	mild			Recovered	2020-04-21		2020-04-24	2020-05-23	PCR	6
2020-04-24	4614	4/21/2020	76	VALLE	76001	CALI	16	1	M	Community	Home	mild			Recovered	2020-04-13		2020-04-24	2020-05-13	PCR	5
2020-04-24	4615	4/20/2020	76	VALLE	76001	CALI	57	1	F	Community	Home	mild			Recovered	2020-04-09		2020-04-24	2020-05-05	PCR	6
2020-04-24	4616	4/20/2020	76	VALLE	76001	CALI	43	1	F	Community	Home	mild			Recovered	2020-04-13		2020-04-24	2020-05-13	PCR	6
2020-04-24	4619	4/23/2020	76	VALLE	76001	CALI	17	1	M	Community	Home	mild			Recovered	2020-04-22		2020-04-24	2020-05-31	PCR	6
2020-04-24	4640	4/20/2020	76	VALLE	76001	CALI	43	1	M	Community	Home	mild			Recovered	2020-04-19		2020-04-24	2020-05-03	PCR	6
2020-04-24	4641	4/21/2020	76	VALLE	76001	CALI	33	1	F	Related	Home	mild			Recovered	2020-04-19		2020-04-24	2020-05-21	PCR	6
2020-04-24	4847	4/16/2020	76	VALLE	76001	CALI	21	1	M	Related	Home	mild			Recovered	2020-04-09		2020-04-24	2020-05-09	PCR	6
2020-04-24	4850	4/23/2020	76	VALLE	76001	CALI	60	1	F	Related	Home	mild			Recovered	2020-04-20		2020-04-24	2020-05-13	PCR	6
2020-04-24	4851	4/20/2020	76	VALLE	76001	CALI	47	1	M	Community	Home	mild			Recovered	2020-04-18		2020-04-24	2020-05-13	PCR	6
2020-04-24	4852	4/18/2020	76	VALLE	76001	CALI	44	1	M	Community	Dead	Dead			Dead	2020-04-09	2020-04-29	2020-04-24			6
2020-04-24	4853	4/17/2020	76	VALLE	76001	CALI	76	1	M	Community	Home	mild			Recovered	2020-04-13		2020-04-24	2020-05-31	PCR	6
2020-04-24	4864	4/22/2020	76	VALLE	76001	CALI	29	1	M	Related	Home	mild			Recovered	2020-04-13		2020-04-24	2020-05-06	PCR	6
2020-04-24	4865	4/23/2020	76	VALLE	76001	CALI	47	1	M	Community	Home	mild			Recovered	2020-04-22		2020-04-24	2020-05-31	PCR	6
2020-04-25	4899	4/21/2020	76	VALLE	76001	CALI	28	1	M	Community	Home	mild			Recovered	2020-04-20		2020-04-25	2020-05-23	PCR	6
2020-04-25	4901	4/21/2020	76	VALLE	76001	CALI	42	1	M	Related	Home	mild			Recovered	2020-04-21		2020-04-25	2020-05-11	PCR	6
2020-04-25	4902	4/21/2020	76	VALLE	76001	CALI	4	1	M	Community	Home	mild			Recovered	2020-04-15		2020-04-25	2020-05-11	PCR	6
2020-04-25	4919	4/23/2020	76	VALLE	76001	CALI	82	1	F	Community	Home	mild			Recovered	2020-04-16		2020-04-25	2020-05-12	PCR	6
2020-04-25	4920	4/22/2020	76	VALLE	76001	CALI	34	1	F	Related	Home	mild			Recovered	2020-04-21		2020-04-25	2020-05-19	PCR	6
2020-04-25	4921	4/23/2020	76	VALLE	76001	CALI	46	1	M	Related	Home	mild			Recovered	2020-04-17		2020-04-25	2020-05-31	Time	6
2020-04-25	4928	4/23/2020	76	VALLE	76001	CALI	10	2	F	Community	Home	mild			Recovered	2020-04-16		2020-04-25	2020-05-05	PCR	6
2020-04-25	4929	4/21/2020	76	VALLE	76001	CALI	49	1	F	Related	NI	NI			Recovered	2020-04-20	2021-03-21	2020-04-25	2020-06-08	PCR	6
2020-04-25	4930	4/22/2020	76	VALLE	76001	CALI	36	1	M	Related	Home	mild			Recovered	2020-04-20		2020-04-25	2020-05-03	PCR	6
2020-04-25	4931	4/18/2020	76	VALLE	76001	CALI	26	1	M	Community	Home	mild			Recovered	2020-04-05		2020-04-25	2020-05-31	PCR	6
2020-04-25	4932	4/19/2020	76	VALLE	76001	CALI	26	1	M	Related	Home	mild			Recovered	2020-04-01		2020-04-25	2020-05-03	PCR	6
2020-04-25	4933	4/23/2020	76	VALLE	76001	CALI	20	1	F	Community	Home	mild			Recovered	2020-04-20		2020-04-25	2020-05-03	PCR	6
2020-04-25	4934	4/20/2020	76	VALLE	76001	CALI	20	1	F	Community	Home	mild			Recovered	2020-04-18		2020-04-25	2020-05-03	PCR	6
2020-04-25	4935	4/22/2020	76	VALLE	76001	CALI	53	1	M	Community	Home	mild			Recovered	2020-04-19		2020-04-25	2020-05-08	PCR	6
2020-04-25	4936	4/23/2020	76	VALLE	76001	CALI	22	1	F	Community	Home	mild			Recovered	2020-04-20		2020-04-25	2020-05-16	PCR	6
2020-04-25	5142	4/21/2020	76	VALLE	76001	CALI	38	1	F	Related	Home	mild			Recovered	2020-04-20		2020-04-25	2020-05-31	PCR	6
2020-04-26	5146	4/24/2020	76	VALLE	76001	CALI	68	1	F	Community	Home	mild			Recovered	2020-04-23		2020-04-26	2020-05-29	PCR	6
2020-04-26	5148	4/24/2020	76	VALLE	76001	CALI	34	1	F	Related	Home	mild			Recovered	2020-04-13		2020-04-26	2020-05-20	PCR	6
2020-04-26	5149	4/22/2020	76	VALLE	76001	CALI	16	1	F	Community	Home	mild			Recovered	2020-04-20		2020-04-26	2020-05-11	PCR	6
2020-04-26	5151	4/22/2020	76	VALLE	76001	CALI	53	1	M	Related	Home	mild			Recovered	2020-04-13		2020-04-26	2020-05-31	PCR	6
2020-04-26	5153	4/24/2020	76	VALLE	76001	CALI	45	1	M	Community	Home	mild			Recovered	2020-04-13		2020-04-26	2020-05-07	PCR	6
2020-04-26	5155	4/22/2020	76	VALLE	76001	CALI	43	1	F	Related	Home	mild			Recovered	2020-04-07		2020-04-26	2020-05-11	PCR	6
2020-04-26	5156	4/23/2020	76	VALLE	76001	CALI	19	1	M	Community	Home	mild			Recovered	2020-04-20		2020-04-26	2020-05-24	PCR	6
2020-04-26	5157	4/22/2020	76	VALLE	76001	CALI	35	1	F	Community	Home	mild			Recovered	2020-04-22		2020-04-26	2020-05-15	PCR	6
2020-04-26	5201	4/22/2020	76	VALLE	76001	CALI	53	1	M	Community	Home	mild			Recovered	2020-04-21		2020-04-26	2020-05-31	PCR	6
2020-04-26	5202	4/23/2020	76	VALLE	76001	CALI	63	1	M	Community	Home	mild			Recovered	2020-04-21		2020-04-26	2020-05-31	PCR	6
2020-04-26	5224	4/20/2020	76	VALLE	76001	CALI	52	1	M	Community	Home	mild			Recovered	2020-04-15		2020-04-26	2020-09-05	PCR	6
2020-04-26	5225	4/22/2020	76	VALLE	76001	CALI	24	1	F	Community	Home	mild			Recovered	2020-04-07		2020-04-26	2020-05-13	PCR	6
2020-04-26	5227	4/24/2020	76	VALLE	76001	CALI	47	1	F	Related	Home	mild			Recovered	2020-04-20		2020-04-26	2020-08-22	PCR	6
2020-04-26	5228	4/22/2020	76	VALLE	76001	CALI	25	1	F	Imported	Home	mild	76	BRASIL	Recovered	2020-04-19		2020-04-26	2020-05-05	PCR	6
2020-04-26	5229	4/22/2020	76	VALLE	76001	CALI	36	1	F	Community	Home	mild			Recovered	2020-04-18		2020-04-26	2020-09-05	PCR	6
2020-04-26	5230	4/23/2020	76	VALLE	76001	CALI	19	1	M	Related	Home	mild			Recovered	2020-04-19		2020-04-26	2020-05-12	PCR	6
2020-04-26	5231	4/23/2020	76	VALLE	76001	CALI	28	1	M	Community	Home	mild			Recovered	2020-04-13		2020-04-26	2020-05-12	PCR	6
2020-04-26	5251	4/23/2020	76	VALLE	76001	CALI	26	1	F	Related	Home	mild			Recovered	2020-04-21		2020-04-26	2020-05-13	PCR	6
2020-04-26	5284	4/20/2020	76	VALLE	76001	CALI	60	1	M	Community	Home	mild			Recovered	2020-04-20		2020-04-26	2020-07-10	PCR	5
2020-04-27	5380	4/22/2020	76	VALLE	76001	CALI	57	1	F	Community	Home	mild			Recovered	2020-04-20		2020-04-27	2020-05-31	PCR	6
2020-04-27	5407	4/26/2020	76	VALLE	76001	CALI	55	1	F	Community	Home	mild			Recovered	2020-04-20		2020-04-27	2020-05-12	PCR	6
2020-04-27	5416	4/22/2020	76	VALLE	76001	CALI	57	1	M	Related	Home	mild			Recovered	2020-04-15		2020-04-27	2020-05-06	PCR	6
2020-04-27	5417	4/21/2020	76	VALLE	76001	CALI	30	1	M	Related	Home	mild			Recovered	2020-04-15		2020-04-27	2020-05-16	PCR	6
2020-04-27	5418	4/22/2020	76	VALLE	76001	CALI	31	1	M	Community	Home	mild			Recovered	2020-04-22		2020-04-27	2020-05-31	PCR	6
2020-04-27	5433	4/21/2020	76	VALLE	76001	CALI	37	1	F	Related	Home	mild			Recovered	2020-04-20		2020-04-27	2020-05-27	PCR	6
2020-04-28	5618	4/22/2020	76	VALLE	76001	CALI	24	1	M	Community	Home	mild			Recovered	2020-04-05		2020-04-28	2020-05-08	PCR	6
2020-04-28	5619	4/21/2020	76	VALLE	76001	CALI	66	1	F	Related	Dead	Dead			Dead	2020-04-02	2020-04-28	2020-04-28			6
2020-04-28	5620	4/22/2020	76	VALLE	76001	CALI	30	1	F	Related	Home	mild			Recovered	2020-04-18		2020-04-28	2020-05-23	PCR	6
2020-04-28	5621	4/23/2020	76	VALLE	76001	CALI	74	1	M	Related	Home	mild			Recovered	2020-04-19		2020-04-28	2020-05-14	PCR	6
2020-04-28	5622	4/22/2020	76	VALLE	76001	CALI	8	1	M	Related	Home	mild			Recovered	2020-04-15		2020-04-28	2020-05-08	PCR	6
2020-04-28	5623	4/23/2020	76	VALLE	76001	CALI	32	1	F	Community	Home	mild			Recovered	2020-04-06		2020-04-28	2020-05-11	PCR	6
2020-04-28	5624	4/22/2020	76	VALLE	76001	CALI	32	1	M	Community	Home	mild			Recovered	2020-04-17		2020-04-28	2020-05-11	PCR	6
2020-04-28	5625	4/24/2020	76	VALLE	76001	CALI	71	1	M	Community	Dead	Dead			Dead	2020-04-24	2020-05-06	2020-04-28			6
2020-04-28	5630	4/21/2020	76	VALLE	76001	CALI	21	1	F	Community	Home	mild			Recovered	2020-04-20		2020-04-28	2020-05-11	PCR	6
2020-04-28	5631	4/21/2020	76	VALLE	76001	CALI	11	1	F	Community	Home	mild			Recovered	2020-04-21		2020-04-28	2020-06-26	PCR	6
2020-04-28	5632	4/22/2020	76	VALLE	76001	CALI	24	1	M	Related	Home	mild			Recovered	2020-04-15		2020-04-28	2020-05-31	PCR	6
2020-04-28	5688	3/28/2020	76	VALLE	76001	CALI	50	1	M	Related	Home	mild			Recovered	2020-03-20		2020-04-28	2020-05-26	PCR	5
2020-04-28	5724	4/27/2020	76	VALLE	76001	CALI	81	1	M	Community	Dead	Dead			Dead	2020-04-07	2020-05-06	2020-04-28			6
2020-04-28	5725	4/7/2020	76	VALLE	76001	CALI	82	1	F	Community	Dead	Dead			Dead	2020-04-06	2020-04-23	2020-04-28			6
2020-04-28	5737	4/26/2020	76	VALLE	76001	CALI	65	1	M	Community	Dead	Dead			Dead	2020-04-24	2020-05-29	2020-04-28			6
2020-04-28	5738	4/25/2020	76	VALLE	76001	CALI	41	1	F	Related	Home	mild			Recovered	2020-04-22		2020-04-28	2020-05-10	PCR	6
2020-04-28	5739	4/25/2020	76	VALLE	76001	CALI	21	1	F	Related	Home	mild			Recovered	2020-04-21		2020-04-28	2020-05-10	PCR	6
2020-04-28	5740	4/26/2020	76	VALLE	76001	CALI	27	1	F	Community	Home	mild			Recovered	2020-04-21		2020-04-28	2020-05-09	PCR	6
2020-04-28	5741	4/26/2020	76	VALLE	76001	CALI	40	1	F	Related	Home	mild			Recovered	2020-04-18		2020-04-28	2020-05-12	PCR	6
2020-04-28	5742	4/26/2020	76	VALLE	76001	CALI	27	1	M	Related	Home	mild			Recovered	2020-04-18		2020-04-28	2020-05-31	PCR	6
2020-04-28	5743	4/26/2020	76	VALLE	76001	CALI	91	1	F	Community	Dead	Dead			Dead	2020-04-25	2020-05-22	2020-04-28			6
2020-04-28	5744	4/25/2020	76	VALLE	76001	CALI	20	1	M	Related	Home	mild			Recovered	2020-04-19		2020-04-28	2020-05-13	PCR	6
2020-04-28	5745	4/26/2020	76	VALLE	76001	CALI	15	1	M	Community	Home	mild			Recovered	2020-04-18		2020-04-28	2020-07-11	PCR	6
2020-04-28	5746	4/26/2020	76	VALLE	76001	CALI	30	1	M	Community	Home	mild			Recovered	2020-04-24		2020-04-28	2020-05-29	PCR	6
2020-04-28	5747	4/26/2020	76	VALLE	76001	CALI	37	1	F	Related	Home	mild			Recovered	2020-04-17		2020-04-28	2020-05-31	PCR	6
2020-04-28	5748	4/24/2020	76	VALLE	76001	CALI	28	1	M	Community	Dead	Dead			Dead	2020-04-22	2020-08-15	2020-04-28			6
2020-04-28	5788	4/22/2020	76	VALLE	76001	CALI	71	1	F	Community	Home	mild			Recovered	2020-04-15		2020-04-28	2020-05-31	PCR	6
2020-04-28	5789	4/22/2020	76	VALLE	76001	CALI	32	1	F	Community	Home	mild			Recovered	2020-04-17		2020-04-28	2020-05-10	PCR	6
2020-04-28	5812	4/24/2020	76	VALLE	76001	CALI	89	1	F	Community	Dead	Dead			Dead	2020-04-14	2020-05-13	2020-04-28			6
2020-04-29	5950	4/25/2020	76	VALLE	76001	CALI	2	2	F	Related	Home	mild			Recovered	2020-04-24		2020-04-29	2020-09-05	Time	6
2020-04-29	5951	4/26/2020	76	VALLE	76001	CALI	46	1	M	Community	Home	mild			Recovered	2020-04-23		2020-04-29	2020-05-12	PCR	6
2020-04-29	5955	4/25/2020	76	VALLE	76001	CALI	23	1	F	Community	Home	mild			Recovered	2020-04-24		2020-04-29	2020-05-18	PCR	6
2020-04-29	5956	4/24/2020	76	VALLE	76001	CALI	54	1	M	Related	Home	mild			Recovered	2020-04-11		2020-04-29	2020-05-17	PCR	6
2020-04-29	5957	4/22/2020	76	VALLE	76001	CALI	29	1	M	Related	Home	mild			Recovered	2020-04-20		2020-04-29	2020-05-07	PCR	6
2020-04-29	5959	4/25/2020	76	VALLE	76001	CALI	34	1	F	Related	Home	mild			Recovered	2020-04-17		2020-04-29	2020-06-08	PCR	6
2020-04-29	5960	4/24/2020	76	VALLE	76001	CALI	24	1	M	Community	Home	mild			Recovered	2020-04-21		2020-04-29	2020-05-31	Time	5
2020-04-29	5961	4/23/2020	76	VALLE	76001	CALI	84	1	M	Community	Home	mild			Recovered	2020-04-09		2020-04-29	2020-06-24	PCR	6
2020-04-29	5964	4/14/2020	76	VALLE	76001	CALI	56	1	M	Related	Dead	Dead			Dead	2020-04-06	2020-09-11	2020-04-29			6
2020-04-29	5991	4/27/2020	76	VALLE	76001	CALI	65	1	M	Community	Home	mild			Recovered	2020-04-17		2020-04-29	2020-05-04	PCR	6
2020-04-29	5993	4/24/2020	76	VALLE	76001	CALI	30	1	F	Related	Home	mild			Recovered	2020-04-23		2020-04-29	2020-05-31	PCR	6
2020-04-29	5994	4/24/2020	76	VALLE	76001	CALI	32	1	M	Related	Home	mild			Recovered	2020-04-23		2020-04-29	2020-05-07	PCR	6
2020-04-29	5995	4/20/2020	76	VALLE	76001	CALI	40	1	F	Related	Home	mild			Recovered	2020-04-04		2020-04-29	2020-05-13	PCR	6
2020-04-29	5998	4/23/2020	76	VALLE	76001	CALI	5	1	F	Community	Home	mild			Recovered	2020-04-23		2020-04-29	2020-05-09	PCR	6
2020-04-29	5999	4/8/2020	76	VALLE	76001	CALI	22	1	F	Community	Home	mild			Recovered	2020-04-03		2020-04-08	2020-05-09	PCR	6
2020-04-29	6000	4/27/2020	76	VALLE	76001	CALI	10	2	M	Community	Home	mild			Recovered	2020-04-26		2020-04-29	2020-05-10	PCR	6
2020-04-29	6001	4/27/2020	76	VALLE	76001	CALI	31	1	F	Related	Home	mild			Recovered	2020-04-25		2020-04-29	2020-05-16	PCR	6
2020-04-29	6002	4/25/2020	76	VALLE	76001	CALI	62	1	M	Related	Home	mild			Recovered	2020-04-25		2020-04-29	2020-05-20	PCR	6
2020-04-29	6003	4/27/2020	76	VALLE	76001	CALI	38	1	F	Community	Home	mild			Recovered	2020-04-23		2020-04-29	2020-05-11	PCR	6
2020-04-29	6004	4/27/2020	76	VALLE	76001	CALI	37	1	M	Community	Home	mild			Recovered	2020-04-20		2020-04-29	2020-05-11	PCR	6
2020-04-30	6216	4/6/2020	76	VALLE	76001	CALI	61	1	M	Community	Home	mild			Recovered	2020-03-27		2020-04-30	2020-09-05	PCR	6
2020-04-30	6275	4/24/2020	76	VALLE	76001	CALI	71	1	M	Community	Home	mild			Recovered	2020-04-24		2020-04-30	2020-05-15	PCR	6
2020-04-30	6276	4/24/2020	76	VALLE	76001	CALI	49	1	F	Community	Home	mild			Recovered	2020-04-16		2020-04-30	2020-05-27	PCR	6
2020-04-30	6277	4/24/2020	76	VALLE	76001	CALI	29	1	F	Community	Home	mild			Recovered	2020-04-20		2020-04-30	2020-05-15	PCR	6
2020-04-30	6286	4/27/2020	76	VALLE	76001	CALI	43	1	F	Related	Home	mild			Recovered	2020-04-20		2020-04-30	2020-09-05	PCR	6
2020-04-30	6287	4/28/2020	76	VALLE	76001	CALI	41	1	F	Community	Home	mild			Recovered	2020-04-24		2020-04-30	2020-07-25	PCR	6
2020-04-30	6288	4/28/2020	76	VALLE	76001	CALI	39	1	F	Community	Home	mild			Recovered	2020-04-27		2020-04-30	2020-05-21	PCR	6
2020-04-30	6289	4/27/2020	76	VALLE	76001	CALI	2	2	F	Related	Home	mild			Recovered	2020-04-26		2020-04-30	2020-09-05	PCR	6
2020-04-30	6291	4/28/2020	76	VALLE	76001	CALI	88	1	F	Related	Home	mild			Recovered	2020-03-15		2020-04-30	2020-05-12	PCR	6
2020-04-30	6292	4/28/2020	76	VALLE	76001	CALI	57	1	M	Community	Home	mild			Recovered	2020-04-22		2020-04-30	2020-05-19	PCR	6
2020-04-30	6293	4/29/2020	76	VALLE	76001	CALI	60	1	M	Community	Home	mild			Recovered	2020-04-26		2020-04-30	2020-05-17	PCR	6
2020-04-30	6294	4/28/2020	76	VALLE	76001	CALI	34	1	F	Community	Home	mild			Recovered	2020-04-21		2020-04-30	2020-05-17	PCR	6
2020-04-30	6295	4/28/2020	76	VALLE	76001	CALI	20	1	F	Community	Home	mild			Recovered	2020-04-23		2020-04-30	2020-05-13	PCR	6
2020-04-30	6296	4/28/2020	76	VALLE	76001	CALI	47	1	F	Community	Home	mild			Recovered	2020-04-25		2020-04-30	2020-05-23	PCR	6
2020-04-30	6297	4/28/2020	76	VALLE	76001	CALI	17	1	F	Community	Home	mild			Recovered	2020-04-28		2020-04-30	2020-05-13	PCR	6
2020-04-30	6298	4/28/2020	76	VALLE	76001	CALI	55	1	F	Community	Home	mild			Recovered	2020-04-28		2020-04-30	2020-05-19	PCR	6
2020-04-30	6299	4/28/2020	76	VALLE	76001	CALI	58	1	M	Related	Home	mild			Recovered	2020-04-20		2020-04-30	2020-05-09	PCR	6
2020-04-30	6301	4/26/2020	76	VALLE	76001	CALI	64	1	M	Community	Home	mild			Recovered	2020-04-20		2020-04-30	2020-05-09	PCR	6
2020-04-30	6302	4/28/2020	76	VALLE	76001	CALI	70	1	F	Community	Dead	Dead			Dead	2020-04-23	2020-05-10	2020-04-30			6
2020-04-30	6354	4/27/2020	76	VALLE	76001	CALI	44	1	M	Community	Home	mild			Recovered	2020-04-19		2020-04-30	2020-05-16	PCR	6
2020-04-30	6358	4/27/2020	76	VALLE	76001	CALI	57	1	F	Community	Home	mild			Recovered	2020-04-17		2020-04-30	2020-05-10	PCR	1	Por definir
2020-04-30	6366	4/25/2020	76	VALLE	76001	CALI	20	1	F	Community	Home	mild			Recovered	2020-04-24		2020-04-30	2020-05-08	PCR	6
2020-04-30	6367	4/25/2020	76	VALLE	76001	CALI	43	1	M	Related	Home	mild			Recovered	2020-04-22		2020-04-30	2020-06-07	PCR	6
2020-04-30	6368	4/24/2020	76	VALLE	76001	CALI	56	1	F	Community	Home	mild			Recovered	2020-04-22		2020-04-30	2020-05-10	PCR	6
2020-04-30	6369	4/25/2020	76	VALLE	76001	CALI	41	1	M	Community	Home	mild			Recovered	2020-04-20		2020-04-30	2020-05-13	PCR	6
2020-04-30	6370	4/25/2020	76	VALLE	76001	CALI	29	1	M	Community	Home	mild			Recovered	2020-04-20		2020-04-30	2020-05-31	Time	6
2020-04-30	6371	4/25/2020	76	VALLE	76001	CALI	60	1	M	Community	Home	mild			Recovered	2020-04-18		2020-04-30	2020-05-22	PCR	6
2020-04-30	6373	4/24/2020	76	VALLE	76001	CALI	23	1	F	Related	Home	mild			Recovered	2020-04-23		2020-04-30	2020-05-18	PCR	6
2020-04-30	6374	4/25/2020	76	VALLE	76001	CALI	22	1	M	Community	Home	mild			Recovered	2020-04-24		2020-04-30	2020-05-09	PCR	6
2020-04-30	6375	4/25/2020	76	VALLE	76001	CALI	37	1	F	Related	Home	mild			Recovered	2020-04-23		2020-04-30	2020-05-07	PCR	5
2020-04-30	6409	4/24/2020	76	VALLE	76001	CALI	13	1	F	Community	Home	mild			Recovered	2020-04-15		2020-04-30	2020-05-12	PCR	6
2020-04-30	6410	4/24/2020	76	VALLE	76001	CALI	34	1	F	Related	Home	mild			Recovered	2020-04-15		2020-04-30	2020-05-12	PCR	6
2020-04-30	6411	4/24/2020	76	VALLE	76001	CALI	33	1	M	Related	Home	mild			Recovered	2020-04-23		2020-04-30	2020-05-12	PCR	6
2020-04-30	6412	4/25/2020	76	VALLE	76001	CALI	50	1	F	Related	Home	mild			Recovered	2020-04-24		2020-04-30	2020-05-24	PCR	5
2020-04-30	6413	4/7/2020	76	VALLE	76001	CALI	79	1	M	Related	Dead	Dead			Dead	2020-04-06	2020-04-26	2020-04-30			6
2020-04-30	6414	4/26/2020	76	VALLE	76001	CALI	49	1	M	Related	Home	mild			Recovered	2020-04-18		2020-04-30	2020-05-12	PCR	6
2020-04-30	6428	4/25/2020	76	VALLE	76001	CALI	11	1	F	Related	Home	mild			Recovered	2020-04-17		2020-04-30	2020-05-31	Time	6
2020-05-01	6509	4/29/2020	76	VALLE	76001	CALI	31	1	F	Community	Home	mild			Recovered	2020-04-24		2020-05-01	2020-05-31	PCR	6
2020-05-01	6510	4/29/2020	76	VALLE	76001	CALI	3	1	M	Related	Home	mild			Recovered	2020-04-26		2020-05-01	2020-05-31	PCR	6
2020-05-01	6511	4/29/2020	76	VALLE	76001	CALI	55	1	F	Related	Home	mild			Recovered	2020-04-28		2020-05-01	2020-05-20	PCR	6
2020-05-01	6512	4/29/2020	76	VALLE	76001	CALI	20	1	F	Related	Home	mild			Recovered	2020-04-29		2020-05-01	2020-05-14	PCR	6
2020-05-01	6544	4/27/2020	76	VALLE	76001	CALI	42	1	F	Community	Home	mild			Recovered	2020-04-24		2020-05-01	2020-09-05	PCR	6
2020-05-01	6546	4/30/2020	76	VALLE	76001	CALI	31	1	F	Community	Home	mild			Recovered	2020-04-24		2020-05-01	2020-05-31	PCR	6
2020-05-01	6547	4/3/2020	76	VALLE	76001	CALI	79	1	M	Community	Home	mild			Recovered	2020-03-26		2020-04-03	2020-09-05	PCR	6
2020-05-01	6548	4/6/2020	76	VALLE	76001	CALI	32	1	F	Community	Home	mild			Recovered	2020-03-25		2020-04-06	2020-05-26	PCR	6
2020-05-01	6549	4/5/2020	76	VALLE	76001	CALI	81	1	F	Community	Dead	Dead			Dead	2020-03-25	2020-04-06	2020-05-01			6
2020-05-01	6550	4/6/2020	76	VALLE	76001	CALI	55	1	M	Community	Home	mild			Recovered	2020-04-01		2020-04-08	2020-05-31	PCR	5
2020-05-01	6551	4/6/2020	76	VALLE	76001	CALI	33	1	F	Related	Home	mild			Recovered	2020-04-02		2020-05-01	2020-07-03	PCR	6
2020-05-01	6552	4/6/2020	76	VALLE	76001	CALI	41	1	M	Community	Home	mild			Recovered	2020-04-04		2020-05-01	2020-05-31	PCR	6
2020-05-01	6553	4/6/2020	76	VALLE	76001	CALI	54	1	F	Related	Home	mild			Recovered	2020-04-02		2020-05-01	2020-07-29	PCR	6
2020-05-01	6555	4/6/2020	76	VALLE	76001	CALI	39	1	F	Community	Home	mild			Recovered	2020-03-28		2020-05-01	2020-05-31	PCR	6
2020-05-01	6556	4/6/2020	76	VALLE	76001	CALI	55	1	M	Community	Home	mild			Recovered	2020-04-02		2020-04-09	2020-05-31	PCR	6
2020-05-01	6558	4/6/2020	76	VALLE	76001	CALI	25	1	M	Related	Home	mild			Recovered	2020-04-04		2020-05-01	2020-05-31	PCR	6
2020-05-01	6559	4/7/2020	76	VALLE	76001	CALI	38	1	F	Community	Home	mild			Recovered	2020-03-30		2020-05-01	2020-05-31	PCR	6
2020-05-01	6560	4/6/2020	76	VALLE	76001	CALI	28	1	M	Community	Home	mild			Recovered	2020-03-30		2020-05-01	2020-05-31	Time	6
2020-05-01	6561	4/6/2020	76	VALLE	76001	CALI	34	1	M	Community	Home	mild			Recovered	2020-03-25		2020-04-09	2020-05-26	PCR	6
2020-05-01	6562	4/7/2020	76	VALLE	76001	CALI	36	1	M	Community	Home	mild			Recovered	2020-04-06		2020-04-09	2020-05-31	PCR	6
2020-05-01	6564	4/6/2020	76	VALLE	76001	CALI	33	1	F	Community	Home	mild			Recovered	2020-03-20		2020-05-01	2020-09-05	Time	6
2020-05-01	6575	4/25/2020	76	VALLE	76001	CALI	64	1	M	Related	Home	mild			Recovered	2020-04-20		2020-05-01	2020-05-28	PCR	6
2020-05-01	6582	4/28/2020	76	VALLE	76001	CALI	55	1	F	Related	Home	mild			Recovered	2020-04-27		2020-05-01	2020-05-31	PCR	5
2020-05-01	6675	4/25/2020	76	VALLE	76001	CALI	5	1	F	Related	Home	mild			Recovered	2020-04-17		2020-05-01	2020-05-17	PCR	6
2020-05-01	6676	4/26/2020	76	VALLE	76001	CALI	57	1	M	Community	Home	mild			Recovered	2020-04-24		2020-05-01	2020-05-09	PCR	6
2020-05-01	6677	4/28/2020	76	VALLE	76001	CALI	3	1	F	Community	Home	mild			Recovered	2020-04-25		2020-05-01	2020-05-10	PCR	6
2020-05-01	6678	4/25/2020	76	VALLE	76001	CALI	22	1	F	Related	Home	mild			Recovered	2020-04-23		2020-05-01	2020-05-31	PCR	6
2020-05-01	6679	4/27/2020	76	VALLE	76001	CALI	29	1	F	Related	Home	mild			Recovered	2020-04-22		2020-05-01	2020-06-07	PCR	6
2020-05-01	6680	4/27/2020	76	VALLE	76001	CALI	52	1	M	Community	Home	mild			Recovered	2020-04-25		2020-05-01	2020-05-10	PCR	6
2020-05-01	6681	4/27/2020	76	VALLE	76001	CALI	45	1	F	Related	Home	mild			Recovered	2020-04-24		2020-05-01	2020-05-27	PCR	6
2020-05-01	6719	4/28/2020	76	VALLE	76001	CALI	39	1	M	Related	Home	mild			Recovered	2020-04-26		2020-05-01	2020-05-23	PCR	6
2020-05-01	6720	4/27/2020	76	VALLE	76001	CALI	41	1	F	Community	Home	mild			Recovered	2020-04-24		2020-05-01	2020-05-31	PCR	6
2020-05-01	6721	4/27/2020	76	VALLE	76001	CALI	21	1	F	Related	Home	mild			Recovered	2020-04-13		2020-05-01	2020-05-10	PCR	6
2020-05-01	6725	4/27/2020	76	VALLE	76001	CALI	28	1	F	Related	Home	mild			Recovered	2020-04-24		2020-05-01	2020-05-10	PCR	6
2020-05-01	6726	4/26/2020	76	VALLE	76001	CALI	30	1	M	Community	Home	mild			Recovered	2020-04-22		2020-05-01	2020-05-31	PCR	1	Por definir
2020-05-01	6728	4/26/2020	76	VALLE	76001	CALI	65	1	F	Community	Home	mild			Recovered	2020-04-25		2020-05-01	2020-05-19	PCR	6
2020-05-01	6729	4/27/2020	76	VALLE	76001	CALI	24	1	M	Related	Home	mild			Recovered	2020-04-25		2020-05-01	2020-05-31	PCR	6
2020-05-01	6730	4/23/2020	76	VALLE	76001	CALI	22	1	M	Related	Home	mild			Recovered	2020-04-20		2020-05-01	2020-05-12	PCR	6
2020-05-01	6733	4/28/2020	76	VALLE	76001	CALI	5	2	M	Community	Home	mild			Recovered	2020-04-27		2020-05-01	2020-05-12	PCR	6
2020-05-01	6734	4/28/2020	76	VALLE	76001	CALI	61	1	M	Related	Home	mild			Recovered	2020-04-28		2020-05-01	2020-05-13	PCR	1	Por definir
2020-05-01	6735	4/27/2020	76	VALLE	76001	CALI	35	1	F	Community	Home	mild			Recovered	2020-04-19		2020-05-01	2020-05-13	PCR	1	Por definir
2020-05-01	6736	4/29/2020	76	VALLE	76001	CALI	35	1	F	Community	Home	mild			Recovered	2020-04-26		2020-05-01	2020-06-11	PCR	1	Por definir
2020-05-01	6737	4/29/2020	76	VALLE	76001	CALI	57	1	F	Community	Home	mild			Recovered	2020-04-28		2020-05-01	2020-05-31	PCR	6
2020-05-01	6739	4/29/2020	76	VALLE	76001	CALI	69	1	M	Community	Home	mild			Recovered	2020-04-20		2020-05-01	2020-05-20	PCR	6
2020-05-01	6749	4/28/2020	76	VALLE	76001	CALI	24	1	M	Community	Home	mild			Recovered	2020-04-26		2020-05-01	2020-05-30	PCR	6
2020-05-01	6750	4/29/2020	76	VALLE	76001	CALI	31	1	F	Related	Home	mild			Recovered	2020-04-21		2020-05-01	2020-05-12	PCR	6
2020-05-01	6808	4/27/2020	76	VALLE	76001	CALI	28	1	M	Related	Home	mild			Recovered	2020-04-24		2020-05-01	2020-05-26	PCR	6
2020-05-01	6868	4/29/2020	76	VALLE	76001	CALI	21	1	M	Related	Home	mild			Recovered	2020-04-24		2020-05-01	2020-05-14	PCR	6
2020-05-02	7014	4/30/2020	76	VALLE	76001	CALI	46	1	M	Related	Home	mild			Recovered	2020-04-26		2020-05-02	2020-05-14	PCR	6
2020-05-02	7080	4/22/2020	76	VALLE	76001	CALI	21	1	F	Community	Home	mild			Recovered	2020-04-08		2020-05-02	2020-05-31	PCR	6
2020-05-02	7081	4/27/2020	76	VALLE	76001	CALI	55	1	F	Related	Home	mild			Recovered	2020-04-15		2020-05-02	2020-05-12	PCR	6
2020-05-02	7082	4/27/2020	76	VALLE	76001	CALI	77	1	F	Related	Home	mild			Recovered	2020-04-15		2020-05-02	2020-05-16	PCR	6
2020-05-02	7083	4/27/2020	76	VALLE	76001	CALI	56	1	M	Community	Home	mild			Recovered	2020-04-20		2020-05-02	2020-05-11	PCR	6
2020-05-02	7084	4/27/2020	76	VALLE	76001	CALI	27	1	F	Community	Home	mild			Recovered	2020-04-24		2020-05-02	2020-05-31	PCR	6
2020-05-02	7085	4/25/2020	76	VALLE	76001	CALI	26	1	M	Related	Home	mild			Recovered	2020-04-21		2020-05-02	2020-05-20	PCR	6
2020-05-02	7115	4/28/2020	76	VALLE	76001	CALI	62	1	M	Related	Home	mild			Recovered	2020-04-17		2020-05-02	2020-05-18	PCR	6
2020-05-02	7116	4/29/2020	76	VALLE	76001	CALI	56	1	F	Community	Home	mild			Recovered	2020-04-22		2020-05-02	2020-06-08	PCR	6
2020-05-02	7117	4/29/2020	76	VALLE	76001	CALI	65	1	F	Related	Home	mild			Recovered	2020-04-15		2020-05-02	2020-05-19	PCR	5
2020-05-02	7118	4/30/2020	76	VALLE	76001	CALI	37	1	F	Related	Home	mild			Recovered	2020-04-26		2020-05-02	2020-05-17	PCR	6
2020-05-02	7119	5/1/2020	76	VALLE	76001	CALI	34	1	M	Related	Home	mild			Recovered	2020-04-26		2020-05-02	2020-05-17	PCR	6
2020-05-02	7120	4/30/2020	76	VALLE	76001	CALI	16	1	M	Related	Home	mild			Recovered	2020-04-30		2020-05-02	2020-05-31	PCR	6
2020-05-02	7121	4/30/2020	76	VALLE	76001	CALI	40	1	M	Related	Home	mild			Recovered	2020-04-27		2020-05-02	2020-05-31	PCR	6
2020-05-02	7122	4/30/2020	76	VALLE	76001	CALI	18	1	F	Related	Home	mild			Recovered	2020-04-26		2020-05-02	2020-05-17	PCR	6
2020-05-02	7123	4/30/2020	76	VALLE	76001	CALI	15	1	F	Related	Home	mild			Recovered	2020-04-27		2020-05-02	2020-05-17	PCR	6
2020-05-02	7124	4/30/2020	76	VALLE	76001	CALI	26	1	M	Related	Home	mild			Recovered	2020-04-27		2020-05-02	2020-05-31	PCR	6
2020-05-02	7125	4/28/2020	76	VALLE	76001	CALI	27	1	M	Community	Home	mild			Recovered	2020-04-26		2020-05-02	2020-05-29	PCR	6
2020-05-02	7126	4/30/2020	76	VALLE	76001	CALI	19	1	M	Community	Home	mild			Recovered	2020-04-30		2020-05-02	2020-05-21	PCR	6
2020-05-02	7127	4/30/2020	76	VALLE	76001	CALI	6	1	M	Community	Home	mild			Recovered	2020-04-30		2020-05-02	2020-05-21	PCR	6
2020-05-02	7128	4/30/2020	76	VALLE	76001	CALI	37	1	F	Related	Home	mild			Recovered	2020-04-30		2020-05-02	2020-05-18	PCR	6
2020-05-02	7129	4/30/2020	76	VALLE	76001	CALI	30	1	M	Community	Home	mild			Recovered	2020-04-28		2020-05-02	2020-05-31	PCR	6
2020-05-02	7152	4/8/2020	76	VALLE	76001	CALI	52	1	F	Related	Home	mild			Recovered	2020-03-27		2020-05-02	2020-05-31	PCR	6
2020-05-02	7153	4/24/2020	76	VALLE	76001	CALI	23	1	F	Community	Home	mild			Recovered	2020-04-22		2020-05-02	2020-05-12	PCR	6
2020-05-02	7154	4/24/2020	76	VALLE	76001	CALI	60	1	F	Community	Home	mild			Recovered	2020-04-14		2020-05-02	2020-06-25	PCR	6
2020-05-02	7155	4/24/2020	76	VALLE	76001	CALI	6	1	M	Community	Home	mild			Recovered	2020-04-16		2020-05-02	2020-05-12	PCR	6
2020-05-02	7156	4/24/2020	76	VALLE	76001	CALI	33	1	F	Community	Home	mild			Recovered	2020-04-16		2020-05-02	2020-05-31	PCR	6
2020-05-02	7157	4/28/2020	76	VALLE	76001	CALI	29	1	F	Related	Home	mild			Recovered	2020-04-26		2020-05-02	2020-05-31	PCR	6
2020-05-02	7158	4/26/2020	76	VALLE	76001	CALI	47	1	M	Related	Home	mild			Recovered	2020-04-22		2020-05-02	2020-09-05	PCR	6
2020-05-02	7159	4/27/2020	76	VALLE	76001	CALI	29	1	M	Related	Home	mild			Recovered	2020-04-23		2020-05-02	2020-06-25	PCR	6
2020-05-02	7160	4/28/2020	76	VALLE	76001	CALI	81	1	M	Related	Home	mild			Recovered	2020-04-21		2020-05-02	2020-09-05	PCR	6
2020-05-02	7161	4/29/2020	76	VALLE	76001	CALI	25	1	M	Related	Home	mild			Recovered	2020-04-26		2020-05-02	2020-05-31	PCR	6
2020-05-02	7162	4/28/2020	76	VALLE	76001	CALI	22	1	F	Community	Home	mild			Recovered	2020-04-21		2020-05-02	2020-05-31	PCR	6
2020-05-02	7163	4/29/2020	76	VALLE	76001	CALI	56	1	M	Community	Home	mild			Recovered	2020-04-24		2020-05-02	2020-05-10	PCR	6
2020-05-02	7164	4/22/2020	76	VALLE	76001	CALI	38	1	M	Related	Home	mild			Recovered	2020-04-14		2020-05-02	2020-05-31	PCR	6
2020-05-02	7165	4/30/2020	76	VALLE	76001	CALI	48	1	M	Community	Home	mild			Recovered	2020-04-26		2020-05-02	2020-05-31	PCR	6
2020-05-02	7171	4/28/2020	76	VALLE	76001	CALI	50	1	F	Community	Home	mild			Recovered	2020-04-26		2020-05-02	2020-05-31	PCR	6
2020-05-02	7205	4/30/2020	76	VALLE	76001	CALI	58	1	M	Related	NI	NI			NI	2020-04-29	2020-06-19	2020-05-02			6
2020-05-02	7206	4/28/2020	76	VALLE	76001	CALI	37	1	F	Related	Home	mild			Recovered	2020-04-20		2020-05-02	2020-05-31	PCR	6
2020-05-02	7208	4/27/2020	76	VALLE	76001	CALI	33	1	F	Community	Home	mild			Recovered	2020-04-19		2020-05-02	2020-05-31	PCR	6
2020-05-02	7213	4/27/2020	76	VALLE	76001	CALI	50	1	M	Related	Home	mild			Recovered	2020-04-21		2020-05-02	2020-05-31	Time	1	Por definir
2020-05-03	7448	4/30/2020	76	VALLE	76001	CALI	52	1	M	Related	Home	mild			Recovered	2020-04-24		2020-05-03	2020-05-16	PCR	5
2020-05-03	7591	4/17/2020	76	VALLE	76001	CALI	48	1	M	Related	Home	mild			Recovered	2020-04-12		2020-05-03	2020-05-12	PCR	5
2020-05-04	7770	4/27/2020	76	VALLE	76001	CALI	71	1	F	Community	Home	mild			Recovered	2020-04-23		2020-05-04	2020-05-31	Time	6
2020-05-04	7771	4/27/2020	76	VALLE	76001	CALI	53	1	M	Community	Home	mild			Recovered	2020-04-25		2020-05-04	2020-05-31	PCR	6
2020-05-04	7772	5/1/2020	76	VALLE	76001	CALI	20	1	F	Related	Home	mild			Recovered	2020-05-01		2020-05-04	2020-05-27	PCR	1	Por definir
2020-05-04	7773	4/30/2020	76	VALLE	76001	CALI	66	1	M	Community	NI	NI			Recovered	2020-04-27	2021-03-13	2020-05-04	2020-05-31	PCR	6
2020-05-04	7776	4/29/2020	76	VALLE	76001	CALI	27	1	F	Related	Home	mild			Recovered	2020-04-25		2020-05-04	2020-05-31	PCR	6
2020-05-04	7777	4/29/2020	76	VALLE	76001	CALI	23	1	F	Community	Home	mild			Recovered	2020-04-27		2020-05-04	2020-05-31	PCR	6
2020-05-04	7778	4/29/2020	76	VALLE	76001	CALI	24	1	M	Community	Home	mild			Recovered	2020-04-21		2020-05-04	2020-05-09	PCR	6
2020-05-04	7802	4/16/2020	76	VALLE	76001	CALI	46	1	M	Related	Home	mild			Recovered	2020-04-14		2020-05-04	2020-05-26	PCR	6
2020-05-04	7804	4/15/2020	76	VALLE	76001	CALI	51	1	F	Community	Home	mild			Recovered	2020-04-07		2020-05-04	2020-05-31	PCR	6
2020-05-04	7805	4/30/2020	76	VALLE	76001	CALI	63	1	F	Community	Home	mild			Recovered	2020-04-29		2020-05-04	2020-05-31	Time	6
2020-05-04	7808	4/29/2020	76	VALLE	76001	CALI	22	1	F	Related	Home	mild			Recovered	2020-04-28		2020-05-04	2020-06-08	PCR	6
2020-05-04	7809	4/30/2020	76	VALLE	76001	CALI	34	1	M	Related	Home	mild			Recovered	2020-04-28		2020-05-04	2020-05-14	PCR	5
2020-05-04	7810	5/1/2020	76	VALLE	76001	CALI	51	1	M	Related	Home	mild			Recovered	2020-04-26		2020-05-04	2020-05-31	PCR	6
2020-05-04	7811	4/29/2020	76	VALLE	76001	CALI	25	1	M	Community	Home	mild			Recovered	2020-04-28		2020-05-04	2020-05-31	PCR	6
2020-05-04	7851	4/30/2020	76	VALLE	76001	CALI	24	1	M	Community	Home	mild			Recovered	2020-04-15		2020-05-04	2020-05-14	PCR	6
2020-05-04	7852	4/28/2020	76	VALLE	76001	CALI	56	1	F	Community	Home	mild			Recovered	2020-04-14		2020-05-04	2021-05-25	PCR	6
2020-05-04	7855	4/28/2020	76	VALLE	76001	CALI	29	1	F	Community	Home	mild			Recovered	2020-04-22		2020-05-04	2020-05-20	PCR	6
2020-05-04	7856	4/28/2020	76	VALLE	76001	CALI	27	1	F	Related	Home	mild			Recovered	2020-04-25		2020-05-04	2020-05-28	PCR	6
2020-05-04	7857	4/29/2020	76	VALLE	76001	CALI	58	1	M	Community	Home	mild			Recovered	2020-04-21		2020-05-04	2020-05-31	PCR	6
2020-05-04	7858	4/28/2020	76	VALLE	76001	CALI	36	1	F	Related	Home	mild			Recovered	2020-04-20		2020-05-04	2020-05-28	PCR	6
2020-05-04	7859	4/29/2020	76	VALLE	76001	CALI	54	1	F	Community	Home	mild			Recovered	2020-04-22		2020-05-04	2020-05-16	PCR	6
2020-05-04	7861	4/27/2020	76	VALLE	76001	CALI	35	1	M	Community	Home	mild			Recovered	2020-04-23		2020-05-04	2020-05-13	PCR	6
2020-05-04	7862	4/27/2020	76	VALLE	76001	CALI	38	1	M	Related	Home	mild			Recovered	2020-04-22		2020-05-04	2020-05-13	PCR	6
2020-05-04	7863	4/27/2020	76	VALLE	76001	CALI	15	1	F	Related	Home	mild			Recovered	2020-04-22		2020-05-04	2020-05-13	PCR	6
2020-05-04	7864	4/30/2020	76	VALLE	76001	CALI	31	1	M	Related	Home	mild			Recovered	2020-04-27		2020-05-04	2020-05-16	PCR	6
2020-05-04	8011	4/30/2020	76	VALLE	76001	CALI	28	1	F	Related	Home	mild			Recovered	2020-04-28		2020-05-04	2020-05-31	PCR	6
2020-05-05	8032	5/1/2020	76	VALLE	76001	CALI	54	1	M	Related	Home	mild			Recovered	2020-04-26		2020-05-05	2020-05-21	PCR	6
2020-05-05	8034	5/1/2020	76	VALLE	76001	CALI	57	1	M	Related	Home	mild			Recovered	2020-04-26		2020-05-05	2020-05-31	PCR	6
2020-05-05	8035	5/1/2020	76	VALLE	76001	CALI	25	1	M	Community	Home	mild			Recovered	2020-04-25		2020-05-05	2020-05-29	PCR	6
2020-05-05	8038	4/29/2020	76	VALLE	76001	CALI	22	1	F	Related	Home	mild			Recovered	2020-04-20		2020-05-05	2020-05-31	PCR	6
2020-05-05	8039	4/27/2020	76	VALLE	76001	CALI	27	1	M	Community	Home	mild			Recovered	2020-04-27		2020-05-05	2020-06-26	PCR	6
2020-05-05	8042	4/29/2020	76	VALLE	76001	CALI	35	1	M	Related	Home	mild			Recovered	2020-04-24		2020-05-05	2020-05-31	PCR	6
2020-05-05	8044	5/4/2020	76	VALLE	76001	CALI	73	1	M	Related	Home	mild			Recovered	2020-04-25		2020-05-05	2020-05-28	PCR	6
2020-05-05	8045	4/15/2020	76	VALLE	76001	CALI	18	1	F	Community	NI	NI			NI	2020-04-13	2020-07-14	2020-05-05			6
2020-05-05	8046	5/4/2020	76	VALLE	76001	CALI	57	1	M	Community	Dead	Dead			Dead	2020-03-27	2020-05-18	2020-05-05			6
2020-05-05	8047	5/4/2020	76	VALLE	76001	CALI	40	1	F	Community	Home	mild			Recovered	2020-05-01		2020-05-05	2020-05-17	PCR	6
2020-05-05	8048	5/4/2020	76	VALLE	76001	CALI	42	1	F	Community	Home	mild			Recovered	2020-04-25		2020-05-05	2020-05-31	PCR	6
2020-05-05	8049	5/4/2020	76	VALLE	76001	CALI	64	1	M	Community	Dead	Dead			Dead	2020-05-03	2020-05-17	2020-05-05			6
2020-05-05	8209	5/2/2020	76	VALLE	76001	CALI	21	1	F	Related	Home	mild			Recovered	2020-05-02		2020-05-05	2020-05-18	PCR	6
2020-05-05	8210	5/1/2020	76	VALLE	76001	CALI	21	1	F	Related	Home	mild			Recovered	2020-05-01		2020-05-05	2020-05-18	PCR	6
2020-05-05	8211	5/2/2020	76	VALLE	76001	CALI	23	1	F	Related	Home	mild			Recovered	2020-05-02		2020-05-05	2020-05-20	PCR	6
2020-05-05	8212	5/2/2020	76	VALLE	76001	CALI	22	1	F	Related	Home	mild			Recovered	2020-05-02		2020-05-05	2020-05-18	PCR	6
2020-05-05	8213	5/2/2020	76	VALLE	76001	CALI	27	1	F	Related	Home	mild			Recovered	2020-05-02		2020-05-05	2020-06-02	PCR	6
2020-05-05	8214	5/3/2020	76	VALLE	76001	CALI	13	1	M	Related	Home	mild			Recovered	2020-05-03		2020-05-05	2020-05-17	PCR	5
2020-05-05	8215	5/3/2020	76	VALLE	76001	CALI	53	1	M	Community	Home	mild			Recovered	2020-04-29		2020-05-05	2020-06-28	PCR	6
2020-05-05	8216	5/3/2020	76	VALLE	76001	CALI	47	1	M	Community	Dead	Dead			Dead	2020-04-28	2020-05-12	2020-05-05			6
2020-05-05	8217	5/3/2020	76	VALLE	76001	CALI	42	1	F	Related	Home	mild			Recovered	2020-04-27		2020-05-05	2020-06-02	PCR	6
2020-05-05	8218	5/3/2020	76	VALLE	76001	CALI	53	1	M	Related	Dead	Dead			Dead	2020-04-28	2020-05-27	2020-05-05			6
2020-05-05	8250	4/28/2020	76	VALLE	76001	CALI	48	1	M	Community	Home	mild			Recovered	2020-04-18		2020-05-05	2020-06-02	PCR	6
2020-05-05	8251	4/29/2020	76	VALLE	76001	CALI	47	1	M	Community	Home	mild			Recovered	2020-04-27		2020-05-05	2020-06-02	PCR	6
2020-05-05	8254	5/1/2020	76	VALLE	76001	CALI	56	1	M	Community	Home	mild			Recovered	2020-04-28		2020-05-05	2020-05-16	PCR	6
2020-05-05	8256	5/2/2020	76	VALLE	76001	CALI	47	1	F	Community	Home	mild			Recovered	2020-04-30		2020-05-05	2020-06-02	PCR	6
2020-05-05	8649	4/28/2020	76	VALLE	76001	CALI	19	1	F	Related	Home	mild			Recovered	2020-04-28		2020-05-05	2020-06-06	PCR	6
2020-05-05	8650	4/29/2020	76	VALLE	76001	CALI	39	1	M	Community	Home	mild			Recovered	2020-04-22		2020-05-05	2020-05-14	PCR	6
2020-05-06	8663	5/5/2020	76	VALLE	76001	CALI	20	1	F	Related	Home	mild			Recovered	2020-05-01		2020-05-06	2020-05-18	PCR	1	Por definir
2020-05-06	8671	5/3/2020	76	VALLE	76001	CALI	52	1	M	Related	Home	mild			Recovered	2020-04-30		2020-05-06	2020-06-02	PCR	6
2020-05-06	8672	5/1/2020	76	VALLE	76001	CALI	30	1	F	Community	Home	mild			Recovered	2020-04-28		2020-05-06	2020-05-26	PCR	6
2020-05-06	8673	5/2/2020	76	VALLE	76001	CALI	50	1	F	Community	Home	mild			Recovered	2020-05-01		2020-05-06	2020-05-17	PCR	6
2020-05-06	8674	5/2/2020	76	VALLE	76001	CALI	23	1	M	Community	Home	mild			Recovered	2020-04-26		2020-05-06	2020-05-19	PCR	1	Por definir
2020-05-06	8693	4/14/2020	76	VALLE	76001	CALI	42	1	M	Related	Home	mild			Recovered	2020-04-14		2020-05-06	2020-06-02	Time	5
2020-05-06	8695	5/2/2020	76	VALLE	76001	CALI	44	1	M	Community	Home	mild			Recovered	2020-04-18		2020-05-06	2020-09-05	PCR	6
2020-05-06	8696	5/4/2020	76	VALLE	76001	CALI	56	1	M	Community	Home	mild			Recovered	2020-04-26		2020-05-06	2020-06-05	PCR	6
2020-05-06	8697	5/4/2020	76	VALLE	76001	CALI	27	1	M	Community	Home	mild			Recovered	2020-04-27		2020-05-06	2020-05-14	PCR	6
2020-05-06	8698	5/4/2020	76	VALLE	76001	CALI	63	1	M	Community	Home	mild			Recovered	2020-05-02		2020-05-06	2020-06-02	PCR	6
2020-05-06	8699	5/4/2020	76	VALLE	76001	CALI	21	1	M	Community	Home	mild			Recovered	2020-05-03		2020-05-06	2020-06-09	PCR	5
2020-05-06	8700	5/4/2020	76	VALLE	76001	CALI	35	1	M	Related	Home	mild			Recovered	2020-05-02		2020-05-06	2020-05-29	PCR	6
2020-05-06	8701	5/4/2020	76	VALLE	76001	CALI	70	1	F	Community	Home	mild			Recovered	2020-05-04		2020-05-06	2020-05-27	PCR	6
2020-05-06	8702	5/4/2020	76	VALLE	76001	CALI	52	1	F	Community	Home	mild			Recovered	2020-05-04		2020-05-06	2020-05-27	PCR	6
2020-05-06	8703	5/4/2020	76	VALLE	76001	CALI	67	1	M	Related	Dead	Dead			Dead	2020-04-30	2020-05-10	2020-05-06			6
2020-05-06	8704	5/4/2020	76	VALLE	76001	CALI	33	1	M	Community	Home	mild			Recovered	2020-05-02		2020-05-06	2020-05-18	PCR	6
2020-05-06	8705	5/3/2020	76	VALLE	76001	CALI	39	1	F	Community	Home	mild			Recovered	2020-05-02		2020-05-06	2020-05-27	PCR	6
2020-05-06	8706	5/2/2020	76	VALLE	76001	CALI	38	1	F	Community	Home	mild			Recovered	2020-04-26		2020-05-06	2020-05-31	PCR	6
2020-05-06	8707	4/30/2020	76	VALLE	76001	CALI	33	1	M	Related	Home	mild			Recovered	2020-04-26		2020-05-06	2020-06-02	PCR	6
2020-05-06	8708	5/3/2020	76	VALLE	76001	CALI	57	1	M	Related	Home	mild			Recovered	2020-04-27		2020-05-06	2020-08-30	PCR	6
2020-05-06	8709	5/3/2020	76	VALLE	76001	CALI	21	1	M	Related	Home	mild			Recovered	2020-04-29		2020-05-06	2020-05-14	PCR	6
2020-05-06	8711	4/15/2020	76	VALLE	76001	CALI	26	1	F	Related	Home	mild			Recovered	2020-04-12		2020-05-06	2020-06-02	PCR	6
2020-05-06	8712	5/2/2020	76	VALLE	76001	CALI	23	1	F	Related	Home	mild			Recovered	2020-04-29		2020-05-06	2020-06-10	PCR	6
2020-05-06	8713	5/3/2020	76	VALLE	76001	CALI	47	1	M	Community	Home	mild			Recovered	2020-04-30		2020-05-06	2020-06-28	PCR	5
2020-05-06	8716	4/28/2020	76	VALLE	76001	CALI	57	1	F	Community	Home	mild			Recovered	2020-04-28		2020-05-06	2020-06-02	PCR	6
2020-05-06	8717	4/29/2020	76	VALLE	76001	CALI	6	1	F	Related	Home	mild			Recovered	2020-04-29		2020-05-06	2020-06-02	PCR	6
2020-05-06	8718	4/29/2020	76	VALLE	76001	CALI	48	1	F	Related	Home	mild			Recovered	2020-04-20		2020-05-06	2020-05-21	PCR	6
2020-05-06	8719	4/28/2020	76	VALLE	76001	CALI	14	1	M	Community	Home	mild			Recovered	2020-04-27		2020-05-06	2020-05-29	PCR	6
2020-05-06	8721	4/17/2020	76	VALLE	76001	CALI	38	1	F	Community	Home	mild			Recovered	2020-04-14		2020-05-06	2020-05-14	PCR	6
2020-05-06	8722	4/18/2020	76	VALLE	76001	CALI	53	1	M	Related	Home	mild			Recovered	2020-04-13		2020-05-06	2020-05-30	PCR	6
2020-05-06	8723	4/18/2020	76	VALLE	76001	CALI	54	1	F	Related	Home	mild			Recovered	2020-04-15		2020-05-06	2020-05-16	PCR	6
2020-05-06	8726	4/19/2020	76	VALLE	76001	CALI	28	1	F	Related	Home	mild			Recovered	2020-04-18		2020-05-06	2020-05-15	PCR	6
2020-05-06	8727	4/19/2020	76	VALLE	76001	CALI	28	1	F	Related	Home	mild			Recovered	2020-04-05		2020-05-06	2020-06-02	PCR	6
2020-05-06	8728	4/20/2020	76	VALLE	76001	CALI	32	1	F	Related	Home	mild			Recovered	2020-04-18		2020-05-06	2020-06-08	PCR	6
2020-05-06	8730	4/28/2020	76	VALLE	76001	CALI	44	1	F	Related	Home	mild			Recovered	2020-04-25		2020-05-06	2020-06-02	PCR	6
2020-05-06	8731	4/27/2020	76	VALLE	76001	CALI	31	1	M	Related	Home	mild			Recovered	2020-04-20		2020-05-06	2020-06-22	PCR	1	NASA_PAÉZ
2020-05-06	8753	5/6/2020	76	VALLE	76001	CALI	43	1	M	Community	Home	mild			Recovered	2020-05-03		2020-05-06	2020-06-02	PCR	6
2020-05-06	8794	4/20/2020	76	VALLE	76001	CALI	14	1	F	Community	Home	mild			Recovered	2020-04-19		2020-05-06	2020-05-15	PCR	6
2020-05-06	8796	5/5/2020	76	VALLE	76001	CALI	23	1	F	Community	Home	mild			Recovered	2020-04-30		2020-05-06	2020-06-02	PCR	6
2020-05-07	9010	4/29/2020	76	VALLE	76001	CALI	9	1	M	Related	Home	mild			Recovered	2020-04-29		2020-05-07	2020-06-02	Time	6
2020-05-07	9066	5/4/2020	76	VALLE	76001	CALI	65	1	F	Community	Home	mild			Recovered	2020-04-30		2020-05-07	2020-05-28	PCR	6
2020-05-07	9070	5/4/2020	76	VALLE	76001	CALI	25	1	M	Related	Home	mild			Recovered	2020-05-01		2020-05-07	2020-05-27	PCR	1	COCONUCO
2020-05-07	9071	5/3/2020	76	VALLE	76001	CALI	30	1	M	Related	Home	mild			Recovered	2020-04-26		2020-05-07	2020-05-25	PCR	6
2020-05-07	9088	5/5/2020	76	VALLE	76001	CALI	44	1	F	Related	Home	mild			Recovered	2020-04-28		2020-05-07	2020-05-28	PCR	6
2020-05-07	9089	5/5/2020	76	VALLE	76001	CALI	63	1	F	Community	Home	mild			Recovered	2020-04-28		2020-05-07	2020-05-20	PCR	6
2020-05-07	9311	5/4/2020	76	VALLE	76001	CALI	25	1	M	Related	Home	mild			Recovered	2020-05-01		2020-05-07	2020-06-02	PCR	6
2020-05-07	9312	5/3/2020	76	VALLE	76001	CALI	78	1	F	Community	Home	mild			Recovered	2020-04-30		2020-05-07	2020-05-23	PCR	1	Por definir
2020-05-07	9313	5/3/2020	76	VALLE	76001	CALI	82	1	M	Community	Home	mild			Recovered	2020-04-21		2020-05-07	2020-08-10	Time	6
2020-05-07	9314	5/3/2020	76	VALLE	76001	CALI	57	1	M	Community	Home	mild			Recovered	2020-04-25		2020-05-07	2020-05-24	PCR	6
2020-05-07	9315	5/3/2020	76	VALLE	76001	CALI	84	1	M	Community	NI	NI			NI	2020-04-28	2021-02-14	2020-05-07			1	Por definir
2020-05-07	9316	5/2/2020	76	VALLE	76001	CALI	21	1	F	Related	Home	mild			Recovered	2020-05-02		2020-05-07	2020-05-18	PCR	6
2020-05-07	9317	5/4/2020	76	VALLE	76001	CALI	66	1	M	Community	Dead	Dead			Dead	2020-05-01	2020-05-04	2020-05-07			6
2020-05-07	9318	5/5/2020	76	VALLE	76001	CALI	26	1	F	Related	Home	mild			Recovered	2020-05-05		2020-05-07	2020-05-21	PCR	5
2020-05-07	9319	5/5/2020	76	VALLE	76001	CALI	13	1	F	Related	Home	mild			Recovered	2020-05-05		2020-05-07	2020-06-02	PCR	6
2020-05-07	9320	5/3/2020	76	VALLE	76001	CALI	20	1	M	Related	Home	mild			Recovered	2020-05-03		2020-05-07	2020-05-22	PCR	6
2020-05-07	9321	5/2/2020	76	VALLE	76001	CALI	25	1	F	Related	Home	mild			Recovered	2020-05-02		2020-05-07	2020-06-02	PCR	6
2020-05-07	9326	4/28/2020	76	VALLE	76001	CALI	56	1	M	Community	Home	mild			Recovered	2020-04-25		2020-05-07	2020-05-25	PCR	6
2020-05-07	9336	4/25/2020	76	VALLE	76001	CALI	53	1	M	Community	Home	mild			Recovered	2020-04-23		2020-05-07	2020-06-02	PCR	6
2020-05-07	9337	4/29/2020	76	VALLE	76001	CALI	12	1	M	Community	Home	mild			Recovered	2020-04-29		2020-05-07	2020-05-15	PCR	6
2020-05-07	9338	4/30/2020	76	VALLE	76001	CALI	23	1	M	Related	Home	mild			Recovered	2020-04-29		2020-05-07	2020-05-31	PCR	6
2020-05-07	9339	4/30/2020	76	VALLE	76001	CALI	51	1	M	Related	Home	mild			Recovered	2020-04-23		2020-05-07	2020-06-02	PCR	6
2020-05-07	9347	5/3/2020	76	VALLE	76001	CALI	60	1	M	Related	Home	mild			Recovered	2020-04-28		2020-05-07	2020-06-02	Time	6
2020-05-07	9348	4/28/2020	76	VALLE	76001	CALI	46	1	F	Related	Home	mild			Recovered	2020-04-22		2020-05-07	2020-06-06	PCR	6
2020-05-07	9349	4/28/2020	76	VALLE	76001	CALI	16	1	M	Related	Home	mild			Recovered	2020-04-22		2020-05-07	2020-06-06	PCR	6
2020-05-07	9350	4/30/2020	76	VALLE	76001	CALI	76	1	F	Related	Home	mild			Recovered	2020-04-24		2020-05-07	2020-06-02	PCR	6
2020-05-07	9351	5/2/2020	76	VALLE	76001	CALI	48	1	M	Related	Home	mild			Recovered	2020-04-27		2020-05-07	2020-06-02	PCR	6
2020-05-07	9352	5/3/2020	76	VALLE	76001	CALI	42	1	M	Related	Home	mild			Recovered	2020-05-01		2020-05-07	2020-06-05	PCR	6
2020-05-07	9353	5/1/2020	76	VALLE	76001	CALI	40	1	F	Community	Home	mild			Recovered	2020-04-26		2020-05-07	2020-06-05	PCR	6
2020-05-07	9354	5/2/2020	76	VALLE	76001	CALI	48	1	M	Related	Home	mild			Recovered	2020-04-22		2020-05-07	2020-06-09	PCR	6
2020-05-07	9355	5/2/2020	76	VALLE	76001	CALI	53	1	M	Community	Home	mild			Recovered	2020-04-29		2020-05-07	2020-06-28	Time	6
2020-05-07	9356	5/1/2020	76	VALLE	76001	CALI	43	1	M	Related	Home	mild			Recovered	2020-04-22		2020-05-07	2020-09-05	PCR	6
2020-05-07	9357	4/28/2020	76	VALLE	76001	CALI	21	1	F	Related	Home	mild			Recovered	2020-04-22		2020-05-07	2020-06-02	PCR	6
2020-05-07	9362	5/4/2020	76	VALLE	76001	CALI	42	1	M	Community	Home	mild			Recovered	2020-05-02		2020-05-07	2020-05-20	PCR	6
2020-05-07	9363	5/4/2020	76	VALLE	76001	CALI	6	1	F	Community	Home	mild			Recovered	2020-05-04		2020-05-07	2020-05-18	PCR	6
2020-05-07	9364	5/4/2020	76	VALLE	76001	CALI	76	1	F	Community	Dead	Dead			Dead	2020-05-02	2020-05-30	2020-05-07			6
2020-05-07	9365	5/4/2020	76	VALLE	76001	CALI	37	1	M	Community	Home	mild			Recovered	2020-04-27		2020-05-07	2020-06-02	Time	6
2020-05-07	9366	5/4/2020	76	VALLE	76001	CALI	26	1	F	Related	Home	mild			Recovered	2020-05-03		2020-05-07	2020-05-19	PCR	6
2020-05-08	9513	5/2/2020	76	VALLE	76001	CALI	26	1	M	Related	Home	mild			Recovered	2020-04-27		2020-05-08	2020-06-06	PCR	6
2020-05-08	9516	4/28/2020	76	VALLE	76001	CALI	40	1	M	Community	Home	mild			Recovered	2020-04-22		2020-05-08	2020-06-02	PCR	6
2020-05-08	9528	5/6/2020	76	VALLE	76001	CALI	35	1	F	Community	Home	mild			Recovered	2020-05-05		2020-05-08	2020-05-29	PCR	6
2020-05-08	9590	4/21/2020	76	VALLE	76001	CALI	7	1	M	Community	Home	mild			Recovered	2020-04-20		2020-05-08	2020-06-02	PCR	6
2020-05-08	9591	4/20/2020	76	VALLE	76001	CALI	71	1	M	Related	Home	mild			Recovered	2020-04-19		2020-05-08	2020-05-16	PCR	6
2020-05-08	9592	4/20/2020	76	VALLE	76001	CALI	1	1	M	Related	Home	mild			Recovered	2020-04-19		2020-05-08	2020-06-02	PCR	6
2020-05-08	9593	4/20/2020	76	VALLE	76001	CALI	6	1	F	Related	Home	mild			Recovered	2020-04-19		2020-05-08	2020-06-02	PCR	6
2020-05-08	9595	5/2/2020	76	VALLE	76001	CALI	20	1	M	Related	Home	mild			Recovered	2020-05-02		2020-05-08	2020-05-20	PCR	6
2020-05-08	9596	5/2/2020	76	VALLE	76001	CALI	20	1	F	Related	Home	mild			Recovered	2020-05-02		2020-05-08	2020-05-20	PCR	6
2020-05-08	9603	5/5/2020	76	VALLE	76001	CALI	73	1	M	Community	Home	mild			Recovered	2020-05-05		2020-05-08	2020-05-23	PCR	6
2020-05-08	9604	5/5/2020	76	VALLE	76001	CALI	69	1	M	Related	Home	mild			Recovered	2020-05-05		2020-05-08	2020-05-19	PCR	6
2020-05-08	9605	5/6/2020	76	VALLE	76001	CALI	17	1	F	Community	Home	mild			Recovered	2020-04-29		2020-05-08	2020-06-02	Time	6
2020-05-08	9606	5/6/2020	76	VALLE	76001	CALI	48	1	F	Related	Home	mild			Recovered	2020-05-06		2020-05-08	2020-06-02	PCR	6
2020-05-08	9607	5/6/2020	76	VALLE	76001	CALI	39	1	M	Community	Home	mild			Recovered	2020-04-29		2020-05-08	2020-05-21	PCR	6
2020-05-08	9608	5/6/2020	76	VALLE	76001	CALI	35	1	F	Community	Home	mild			Recovered	2020-05-01		2020-05-08	2020-06-07	PCR	6
2020-04-13	9609	4/11/2020	76	VALLE	76001	CALI	28	1	F	Community	Home	mild			Recovered	2020-04-11		2020-04-13	2020-04-21	Time	6
2020-05-08	9610	5/4/2020	76	VALLE	76001	CALI	57	1	F	Related	Home	mild			Recovered	2020-04-29		2020-05-08	2020-08-10	PCR	6
2020-05-08	9611	5/5/2020	76	VALLE	76001	CALI	53	1	M	Community	Home	mild			Recovered	2020-04-06		2020-05-08	2020-06-02	Time	6
2020-05-08	9612	5/5/2020	76	VALLE	76001	CALI	43	1	F	Community	Home	mild			Recovered	2020-04-26		2020-05-08	2020-09-05	PCR	6
2020-05-08	9613	5/6/2020	76	VALLE	76001	CALI	30	1	F	Community	Home	mild			Recovered	2020-04-27		2020-05-08	2020-09-05	Time	6
2020-05-08	9664	5/4/2020	76	VALLE	76001	CALI	44	1	F	Related	Home	mild			Recovered	2020-05-02		2020-05-08	2020-05-29	PCR	6
2020-05-08	9665	5/5/2020	76	VALLE	76001	CALI	46	1	M	Related	Home	mild			Recovered	2020-05-04		2020-05-08	2020-05-16	PCR	6
2020-05-08	9666	5/2/2020	76	VALLE	76001	CALI	1	1	M	Related	Home	mild			Recovered	2020-04-29		2020-05-08	2020-05-22	PCR	6
2020-05-08	9667	5/4/2020	76	VALLE	76001	CALI	3	1	M	Community	Home	mild			Recovered	2020-04-22		2020-05-08	2020-06-02	PCR	6
2020-05-08	9668	5/5/2020	76	VALLE	76001	CALI	48	1	F	Community	Home	mild			Recovered	2020-05-01		2020-05-08	2020-05-16	PCR	1	Por definir
2020-05-08	9669	5/5/2020	76	VALLE	76001	CALI	25	1	M	Related	Home	mild			Recovered	2020-04-30		2020-05-08	2020-05-27	PCR	6
2020-05-08	9670	4/27/2020	76	VALLE	76001	CALI	42	1	M	Related	Home	mild			Recovered	2020-04-25		2020-05-08	2020-05-23	PCR	6
2020-05-08	9671	5/3/2020	76	VALLE	76001	CALI	54	1	M	Community	Home	mild			Recovered	2020-05-02		2020-05-08	2020-05-17	PCR	6
2020-05-08	9672	5/2/2020	76	VALLE	76001	CALI	22	1	F	Related	Home	mild			Recovered	2020-05-02		2020-05-08	2020-05-21	PCR	6
2020-05-08	9673	5/4/2020	76	VALLE	76001	CALI	23	1	F	Related	Home	mild			Recovered	2020-05-01		2020-05-08	2020-06-09	PCR	6
2020-05-08	9674	5/2/2020	76	VALLE	76001	CALI	12	1	M	Related	Home	mild			Recovered	2020-05-02		2020-05-08	2020-06-02	PCR	6
2020-05-08	9722	5/5/2020	76	VALLE	76001	CALI	83	1	M	Community	Dead	Dead			Dead	2020-05-05	2020-05-07	2020-05-08			6
2020-05-08	9723	5/6/2020	76	VALLE	76001	CALI	37	1	M	Community	Home	mild			Recovered	2020-04-27		2020-05-08	2020-06-17	PCR	6
2020-05-08	9724	5/4/2020	76	VALLE	76001	CALI	65	1	M	Community	Dead	Dead			Dead	2020-04-28	2020-05-30	2020-05-08			6
2020-05-08	9803	5/6/2020	76	VALLE	76001	CALI	41	1	M	Related	Home	mild			Recovered	2020-05-06		2020-05-08	2020-05-22	PCR	6
2020-05-08	10027	4/30/2020	76	VALLE	76001	CALI	53	1	M	Community	Home	mild			Recovered	2020-04-27		2020-05-08	2020-05-18	PCR	6
2020-05-09	10122	5/2/2020	76	VALLE	76001	CALI	27	1	F	Related	Home	mild			Recovered	2020-05-02		2020-05-09	2020-05-20	PCR	6
2020-05-09	10123	5/6/2020	76	VALLE	76001	CALI	60	1	M	Community	Home	mild			Recovered	2020-04-27		2020-05-09	2020-05-23	PCR	5
2020-05-09	10142	5/6/2020	76	VALLE	76001	CALI	41	1	F	Community	Home	mild			Recovered	2020-05-04		2020-05-09	2020-06-28	Time	6
2020-05-09	10156	5/5/2020	76	VALLE	76001	CALI	23	1	F	Related	Home	mild			Recovered	2020-04-24		2020-05-09	2020-06-02	PCR	6
2020-05-09	10157	5/5/2020	76	VALLE	76001	CALI	64	1	M	Related	Home	mild			Recovered	2020-04-27		2020-05-09	2020-08-30	PCR	6
2020-05-09	10158	5/6/2020	76	VALLE	76001	CALI	12	1	M	Related	Home	mild			Recovered	2020-05-06		2020-05-09	2020-05-22	PCR	6
2020-05-09	10159	5/6/2020	76	VALLE	76001	CALI	34	1	F	Related	Home	mild			Recovered	2020-05-06		2020-05-09	2020-06-28	PCR	6
2020-05-09	10160	5/6/2020	76	VALLE	76001	CALI	2	1	M	Related	Home	mild			Recovered	2020-05-06		2020-05-09	2020-05-28	PCR	6
2020-05-09	10180	5/5/2020	76	VALLE	76001	CALI	38	1	M	Related	Home	mild			Recovered	2020-05-04		2020-05-09	2020-05-20	PCR	6
2020-05-09	10181	5/5/2020	76	VALLE	76001	CALI	34	1	M	Related	Home	mild			Recovered	2020-04-29		2020-05-09	2020-05-31	PCR	6
2020-05-09	10217	5/6/2020	76	VALLE	76001	CALI	36	1	F	Related	Home	mild			Recovered	2020-04-25		2020-05-09	2020-05-23	PCR	6
2020-05-09	10218	5/6/2020	76	VALLE	76001	CALI	18	1	M	Related	Home	mild			Recovered	2020-05-04		2020-05-09	2020-05-23	PCR	6
2020-05-09	10219	5/7/2020	76	VALLE	76001	CALI	10	1	F	Related	Home	mild			Recovered	2020-05-07		2020-05-09	2020-05-21	PCR	5
2020-05-09	10220	5/7/2020	76	VALLE	76001	CALI	59	1	F	Related	Home	mild			Recovered	2020-05-07		2020-05-09	2020-05-21	PCR	5
2020-05-09	10221	5/7/2020	76	VALLE	76001	CALI	16	1	F	Related	Home	mild			Recovered	2020-05-07		2020-05-09	2020-05-21	PCR	5
2020-05-09	10222	5/7/2020	76	VALLE	76001	CALI	24	1	M	Related	Home	mild			Recovered	2020-05-04		2020-05-09	2020-06-02	PCR	6
2020-05-09	10223	5/7/2020	76	VALLE	76001	CALI	60	1	M	Community	Home	mild			Recovered	2020-05-02		2020-05-09	2020-06-02	Time	5
2020-05-09	10224	5/7/2020	76	VALLE	76001	CALI	9	1	F	Related	Home	mild			Recovered	2020-05-07		2020-05-09	2020-06-23	PCR	6
2020-05-09	10225	5/7/2020	76	VALLE	76001	CALI	75	1	F	Related	Dead	Dead			Dead	2020-05-04	2020-05-08	2020-05-09			6
2020-05-09	10226	5/7/2020	76	VALLE	76001	CALI	56	1	M	Related	Home	mild			Recovered	2020-05-01		2020-05-09	2020-06-02	PCR	6
2020-05-09	10227	5/7/2020	76	VALLE	76001	CALI	74	1	M	Related	Home	mild			Recovered	2020-05-02		2020-05-09	2020-06-02	PCR	6
2020-05-09	10228	5/7/2020	76	VALLE	76001	CALI	69	1	M	Community	Dead	Dead			Dead	2020-04-30	2020-05-29	2020-05-09			6
2020-05-09	10229	5/7/2020	76	VALLE	76001	CALI	43	1	M	Community	Home	mild			Recovered	2020-05-05		2020-05-09	2020-05-23	PCR	6
2020-05-09	10230	5/7/2020	76	VALLE	76001	CALI	77	1	F	Community	Dead	Dead			Dead	2020-05-04	2020-05-07	2020-05-09			6
2020-05-09	10231	5/8/2020	76	VALLE	76001	CALI	34	1	F	Community	Home	mild			Recovered	2020-05-04		2020-05-09	2020-06-02	Time	6
2020-05-09	10232	5/5/2020	76	VALLE	76001	CALI	40	1	F	Related	Home	mild			Recovered	2020-05-04		2020-05-09	2020-05-18	PCR	6
2020-05-09	10234	5/5/2020	76	VALLE	76001	CALI	34	1	M	Related	Home	mild			Recovered	2020-05-01		2020-05-09	2020-06-11	PCR	6
2020-05-09	10236	5/5/2020	76	VALLE	76001	CALI	26	1	F	Community	Home	mild			Recovered	2020-04-23		2020-05-09	2020-05-28	PCR	6
2020-05-09	10238	5/7/2020	76	VALLE	76001	CALI	41	1	F	Community	Home	mild			Recovered	2020-05-03		2020-05-09	2020-05-31	PCR	6
2020-05-09	10241	5/5/2020	76	VALLE	76001	CALI	41	1	F	Community	Home	mild			Recovered	2020-05-01		2020-05-09	2020-06-11	PCR	6
2020-05-09	10242	5/5/2020	76	VALLE	76001	CALI	19	1	M	Related	Home	mild			Recovered	2020-04-30		2020-05-09	2020-06-09	PCR	6
2020-05-09	10243	5/5/2020	76	VALLE	76001	CALI	62	1	F	Community	Home	mild			Recovered	2020-05-01		2020-05-09	2020-05-28	PCR	6
2020-05-09	10244	5/7/2020	76	VALLE	76001	CALI	23	1	F	Related	Home	mild			Recovered	2020-04-25		2020-05-09	2020-06-09	PCR	6
2020-05-09	10285	5/6/2020	76	VALLE	76001	CALI	86	1	F	Community	Home	mild			Recovered	2020-05-01		2020-05-09	2020-06-28	PCR	6
2020-05-09	10286	4/30/2020	76	VALLE	76001	CALI	31	1	F	Related	Home	mild			Recovered	2020-04-25		2020-05-09	2020-06-02	PCR	6
2020-05-09	10287	4/30/2020	76	VALLE	76001	CALI	13	1	M	Related	Home	mild			Recovered	2020-04-23		2020-05-09	2020-06-02	PCR	6
2020-05-09	10288	4/30/2020	76	VALLE	76001	CALI	11	1	F	Related	Home	mild			Recovered	2020-04-26		2020-05-09	2020-06-02	Time	1	Por definir
2020-05-09	10289	4/30/2020	76	VALLE	76001	CALI	11	1	F	Related	Home	mild			Recovered	2020-04-27		2020-05-09	2020-06-02	Time	6
2020-05-09	10290	5/6/2020	76	VALLE	76001	CALI	57	1	F	Community	Home	mild			Recovered	2020-05-02		2020-05-09	2020-06-02	Time	6
2020-05-09	10293	5/5/2020	76	VALLE	76001	CALI	68	1	M	Community	Home	mild			Recovered	2020-05-05		2020-05-09	2020-06-28	PCR	6
2020-05-09	10296	5/4/2020	76	VALLE	76001	CALI	49	1	F	Community	Home	mild			Recovered	2020-05-04		2020-05-09	2020-05-21	PCR	5
2020-05-09	10297	4/14/2020	76	VALLE	76001	CALI	25	1	F	Related	Home	mild			Recovered	2020-04-14		2020-05-09	2020-06-02	Time	6
2020-05-09	10298	5/2/2020	76	VALLE	76001	CALI	34	1	M	Community	Home	mild			Recovered	2020-04-29		2020-05-09	2020-06-02	PCR	1	Por definir
2020-05-09	10307	5/2/2020	76	VALLE	76001	CALI	60	1	M	Related	Home	mild			Recovered	2020-04-23		2020-05-09	2020-09-05	PCR	6
2020-05-09	10310	4/30/2020	76	VALLE	76001	CALI	14	1	F	Related	Home	mild			Recovered	2020-04-25		2020-05-09	2020-06-02	Time	6
2020-05-09	10311	5/7/2020	76	VALLE	76001	CALI	20	1	F	Related	Home	mild			Recovered	2020-05-05		2020-05-09	2020-06-02	PCR	6
2020-05-09	10312	5/6/2020	76	VALLE	76001	CALI	8	1	M	Community	Home	mild			Recovered	2020-05-06		2020-05-09	2020-05-18	PCR	6
2020-05-09	10313	5/6/2020	76	VALLE	76001	CALI	40	1	F	Related	Home	mild			Recovered	2020-05-04		2020-05-09	2020-06-02	PCR	6
2020-05-09	10314	5/5/2020	76	VALLE	76001	CALI	63	1	F	Community	Home	mild			Recovered	2020-05-05		2020-05-09	2020-06-02	PCR	6
2020-05-09	10315	5/6/2020	76	VALLE	76001	CALI	77	1	F	Related	Dead	Dead			Dead	2020-05-05	2020-05-24	2020-05-09			5
2020-05-09	10316	5/6/2020	76	VALLE	76001	CALI	41	1	F	Related	Home	mild			Recovered	2020-04-26		2020-05-09	2020-05-17	PCR	6
2020-05-10	10544	5/7/2020	76	VALLE	76001	CALI	44	1	M	Related	Home	mild			Recovered	2020-05-02		2020-05-10	2020-05-21	PCR	6
2020-05-10	10545	5/8/2020	76	VALLE	76001	CALI	43	1	M	Related	Home	mild			Recovered	2020-05-08		2020-05-10	2020-06-03	PCR	6
2020-05-10	10796	5/8/2020	76	VALLE	76001	CALI	41	1	M	Related	Home	mild			Recovered	2020-05-06		2020-05-10	2020-06-03	PCR	6
2020-05-10	10797	5/4/2020	76	VALLE	76001	CALI	53	1	F	Community	Home	mild			Recovered	2020-05-04		2020-05-10	2020-06-05	PCR	6
2020-05-10	10798	5/5/2020	76	VALLE	76001	CALI	37	1	F	Related	Home	mild			Recovered	2020-05-05		2020-05-10	2020-05-22	PCR	6
2020-05-10	10935	5/4/2020	76	VALLE	76001	CALI	6	1	M	Community	Home	mild			Recovered	2020-04-27		2020-05-10	2020-05-27	PCR	6
2020-05-10	10936	5/7/2020	76	VALLE	76001	CALI	46	1	M	Community	Home	mild			Recovered	2020-05-01		2020-05-10	2020-06-28	PCR	6
2020-05-10	10937	5/6/2020	76	VALLE	76001	CALI	75	1	M	Community	Home	mild			Recovered	2020-05-05		2020-05-10	2020-06-03	PCR	6
2020-05-10	10938	5/7/2020	76	VALLE	76001	CALI	54	1	M	Community	Home	mild			Recovered	2020-05-02		2020-05-10	2020-06-28	PCR	6
2020-05-10	11095	4/30/2020	76	VALLE	76001	CALI	48	1	F	Related	Dead	Dead			Dead	2020-04-30	2020-05-11	2020-05-10			6
2020-05-11	11122	5/6/2020	76	VALLE	76001	CALI	9	1	M	Related	Home	mild			Recovered	2020-05-05		2020-05-11	2020-06-03	PCR	6
2020-05-11	11123	5/7/2020	76	VALLE	76001	CALI	56	1	M	Community	Home	mild			Recovered	2020-05-04		2020-05-11	2020-06-07	PCR	6
2020-05-11	11151	5/10/2020	76	VALLE	76001	CALI	91	1	M	Community	Dead	Dead			Dead	2020-05-06	2020-05-09	2020-05-11			6
2020-05-11	11152	5/9/2020	76	VALLE	76001	CALI	15	1	M	Related	Home	mild			Recovered	2020-05-05		2020-05-11	2020-06-06	PCR	6
2020-05-11	11158	5/9/2020	76	VALLE	76001	CALI	50	1	M	Related	Home	mild			Recovered	2020-05-02		2020-05-11	2020-05-26	PCR	6
2020-05-11	11160	5/7/2020	76	VALLE	76001	CALI	59	1	M	Community	Home	mild			Recovered	2020-05-01		2020-05-11	2020-06-03	PCR	6
2020-05-11	11161	5/7/2020	76	VALLE	76001	CALI	19	1	F	Community	Home	mild			Recovered	2020-05-06		2020-05-11	2020-06-03	PCR	6
2020-05-11	11167	5/6/2020	76	VALLE	76001	CALI	33	1	M	Related	Home	mild			Recovered	2020-05-03		2020-05-11	2020-05-27	PCR	6
2020-05-11	11168	5/9/2020	76	VALLE	76001	CALI	52	1	M	Related	Home	mild			Recovered	2020-05-09		2020-05-11	2020-08-30	PCR	6
2020-05-11	11169	5/8/2020	76	VALLE	76001	CALI	27	1	F	Related	Home	mild			Recovered	2020-05-07		2020-05-11	2020-05-22	PCR	6
2020-05-11	11171	5/9/2020	76	VALLE	76001	CALI	26	1	M	Community	Home	mild			Recovered	2020-05-08		2020-05-11	2020-06-03	Time	6
2020-05-11	11176	5/7/2020	76	VALLE	76001	CALI	70	1	F	Community	Home	mild			Recovered	2020-04-30		2020-05-11	2020-05-28	PCR	6
2020-05-11	11177	5/7/2020	76	VALLE	76001	CALI	51	1	F	Community	Home	mild			Recovered	2020-05-05		2020-05-11	2020-05-20	PCR	6
2020-05-11	11180	5/8/2020	76	VALLE	76001	CALI	23	1	F	Related	Home	mild			Recovered	2020-05-05		2020-05-11	2020-06-03	PCR	6
2020-05-11	11181	5/7/2020	76	VALLE	76001	CALI	32	1	M	Community	Home	mild			Recovered	2020-05-06		2020-05-11	2020-05-22	PCR	6
2020-05-11	11369	5/4/2020	76	VALLE	76001	CALI	54	1	F	Community	Home	mild			Recovered	2020-05-04		2020-05-11	2020-05-22	PCR	5
2020-05-11	11370	5/9/2020	76	VALLE	76001	CALI	84	1	M	Community	Home	mild			Recovered	2020-05-08		2020-05-11	2020-06-03	PCR	6
2020-05-11	11402	5/4/2020	76	VALLE	76001	CALI	39	1	M	Related	Home	mild			Recovered	2020-05-01		2020-05-11	2020-05-27	PCR	6
2020-05-11	11407	5/5/2020	76	VALLE	76001	CALI	57	1	F	Community	Dead	Dead			Dead	2020-05-04	2020-05-29	2020-05-11			6
2020-05-11	11408	5/6/2020	76	VALLE	76001	CALI	7	1	M	Related	Home	mild			Recovered	2020-05-06		2020-05-11	2020-05-30	PCR	6
2020-05-11	11409	5/6/2020	76	VALLE	76001	CALI	22	1	F	Related	Home	mild			Recovered	2020-05-01		2020-05-11	2020-05-30	PCR	6
2020-05-11	11410	5/6/2020	76	VALLE	76001	CALI	35	1	M	Related	Home	mild			Recovered	2020-05-06		2020-05-11	2020-05-30	PCR	6
2020-05-11	11411	5/5/2020	76	VALLE	76001	CALI	30	1	F	Related	Home	mild			Recovered	2020-05-01		2020-05-11	2020-06-28	PCR	1	Por definir
2020-05-11	11417	5/7/2020	76	VALLE	76001	CALI	35	1	F	Related	Home	mild			Recovered	2020-04-30		2020-05-11	2020-06-03	PCR	1	AMBALO
2020-05-11	11424	5/7/2020	76	VALLE	76001	CALI	30	1	M	Community	Home	mild			Recovered	2020-05-05		2020-05-11	2020-06-03	PCR	6
2020-05-11	11430	5/7/2020	76	VALLE	76001	CALI	61	1	M	Community	Home	mild			Recovered	2020-04-23		2020-05-11	2020-06-03	PCR	6
2020-05-12	11826	4/11/2020	76	VALLE	76001	CALI	23	1	F	Community	Home	mild			Recovered	2020-03-21		2020-05-12	2020-05-26	PCR	6
2020-05-12	11827	5/7/2020	76	VALLE	76001	CALI	49	1	M	Community	Home	mild			Recovered	2020-05-04		2020-05-12	2020-05-19	PCR	6
2020-05-12	11828	5/7/2020	76	VALLE	76001	CALI	75	1	F	Community	Home	mild			Recovered	2020-04-29		2020-05-12	2020-06-28	PCR	6
2020-05-12	11829	5/7/2020	76	VALLE	76001	CALI	29	1	F	Community	Home	mild			Recovered	2020-05-06		2020-05-12	2020-05-22	PCR	6
2020-05-12	11833	5/9/2020	76	VALLE	76001	CALI	45	1	F	Community	Home	mild			Recovered	2020-05-09		2020-05-12	2020-05-22	PCR	6
2020-05-12	11834	5/9/2020	76	VALLE	76001	CALI	50	1	M	Related	Home	mild			Recovered	2020-05-04		2020-05-12	2020-06-03	PCR	6
2020-05-12	11835	5/9/2020	76	VALLE	76001	CALI	28	1	M	Community	Home	mild			Recovered	2020-05-04		2020-05-12	2020-05-22	PCR	6
2020-05-12	11887	5/10/2020	76	VALLE	76001	CALI	33	1	M	Related	Home	mild			Recovered	2020-05-02		2020-05-12	2020-05-27	PCR	6
2020-05-12	11888	5/10/2020	76	VALLE	76001	CALI	58	1	F	Related	Home	mild			Recovered	2020-05-10		2020-05-12	2020-05-25	PCR	6
2020-05-12	11889	5/10/2020	76	VALLE	76001	CALI	23	1	M	Related	Home	mild			Recovered	2020-05-07		2020-05-12	2020-06-01	PCR	6
2020-05-12	11890	5/10/2020	76	VALLE	76001	CALI	55	1	F	Related	Home	mild			Recovered	2020-05-06		2020-05-12	2020-06-10	PCR	5
2020-05-12	11891	5/9/2020	76	VALLE	76001	CALI	52	1	F	Community	Home	mild			Recovered	2020-04-29		2020-05-12	2020-05-26	PCR	6
2020-05-12	11892	5/9/2020	76	VALLE	76001	CALI	31	1	M	Community	Home	mild			Recovered	2020-05-05		2020-05-12	2020-06-05	Time	6
2020-05-12	11893	5/7/2020	76	VALLE	76001	CALI	59	1	F	Related	Home	mild			Recovered	2020-05-01		2020-05-12	2020-06-28	PCR	6
2020-05-12	11894	5/7/2020	76	VALLE	76001	CALI	80	1	M	Related	Home	mild			Recovered	2020-04-16		2020-05-12	2020-06-04	PCR	6
2020-05-12	11895	5/7/2020	76	VALLE	76001	CALI	56	1	F	Related	Home	mild			Recovered	2020-05-03		2020-05-12	2020-06-04	PCR	6
2020-05-12	11932	5/8/2020	76	VALLE	76001	CALI	16	1	M	Community	Home	mild			Recovered	2020-05-01		2020-05-12	2020-05-23	PCR	6
2020-05-12	11933	5/6/2020	76	VALLE	76001	CALI	45	1	M	Related	Home	mild			Recovered	2020-05-05		2020-05-12	2020-06-05	Time	5
2020-05-12	11935	5/7/2020	76	VALLE	76001	CALI	52	1	F	Community	Home	mild			Recovered	2020-04-29		2020-05-12	2020-06-04	PCR	6
2020-05-12	11937	5/6/2020	76	VALLE	76001	CALI	51	1	M	Related	Home	mild			Recovered	2020-04-28		2020-05-12	2020-09-05	PCR	6
2020-05-12	11938	5/6/2020	76	VALLE	76001	CALI	40	1	M	Community	Home	mild			Recovered	2020-05-02		2020-05-12	2020-05-23	PCR	6
2020-05-12	11939	5/6/2020	76	VALLE	76001	CALI	69	1	M	Related	Home	mild			Recovered	2020-04-29		2020-05-12	2020-05-23	PCR	6
2020-05-12	11940	5/6/2020	76	VALLE	76001	CALI	56	1	M	Community	Home	mild			Recovered	2020-04-29		2020-05-12	2020-06-04	PCR	6
2020-05-12	11948	5/8/2020	76	VALLE	76001	CALI	61	1	M	Community	Home	mild			Recovered	2020-04-29		2020-05-12	2020-06-04	PCR	6
2020-05-12	11949	5/8/2020	76	VALLE	76001	CALI	39	1	M	Related	Home	mild			Recovered	2020-05-05		2020-05-12	2020-05-21	PCR	6
2020-05-12	11950	5/8/2020	76	VALLE	76001	CALI	23	1	F	Related	Home	mild			Recovered	2020-05-04		2020-05-12	2020-07-23	PCR	6
2020-05-12	11951	5/8/2020	76	VALLE	76001	CALI	39	1	F	Related	Home	mild			Recovered	2020-05-07		2020-05-12	2020-05-25	PCR	6
2020-05-12	11966	5/5/2020	76	VALLE	76001	CALI	35	1	F	Community	Home	mild			Recovered	2020-05-03		2020-05-12	2020-06-04	PCR	5
2020-05-13	12323	5/7/2020	76	VALLE	76001	CALI	67	1	M	Community	Home	mild			Recovered	2020-05-07		2020-05-13	2020-06-05	PCR	6
2020-05-13	12336	5/12/2020	76	VALLE	76001	CALI	85	1	M	Related	Home	mild			Recovered	2020-05-06		2020-05-13	2020-06-05	PCR	6
2020-05-13	12338	5/11/2020	76	VALLE	76001	CALI	25	1	F	Community	Home	mild			Recovered	2020-05-03		2020-05-13	2020-06-04	PCR	6
2020-05-13	12339	5/9/2020	76	VALLE	76001	CALI	18	1	M	Related	Home	mild			Recovered	2020-05-08		2020-05-13	2020-05-28	PCR	6
2020-05-13	12364	5/10/2020	76	VALLE	76001	CALI	57	1	M	Related	Home	mild			Recovered	2020-05-07		2020-05-13	2020-05-17	PCR	6
2020-05-13	12365	5/10/2020	76	VALLE	76001	CALI	72	1	M	Related	Home	mild			Recovered	2020-05-06		2020-05-13	2020-05-31	PCR	6
2020-05-13	12372	5/10/2020	76	VALLE	76001	CALI	32	1	M	Community	Home	mild			Recovered	2020-05-06		2020-05-13	2020-06-05	PCR	6
2020-05-13	12398	5/8/2020	76	VALLE	76001	CALI	37	1	F	Community	Home	mild			Recovered	2020-05-08		2020-05-13	2020-05-26	PCR	6
2020-05-13	12399	5/8/2020	76	VALLE	76001	CALI	89	1	M	Community	Home	mild			Recovered	2020-05-05		2020-05-13	2020-06-28	PCR	6
2020-05-13	12400	5/8/2020	76	VALLE	76001	CALI	37	1	M	Related	Home	mild			Recovered	2020-05-05		2020-05-13	2020-05-20	PCR	6
2020-05-13	12403	5/10/2020	76	VALLE	76001	CALI	38	1	M	Community	Home	mild			Recovered	2020-05-06		2020-05-13	2020-05-27	PCR	6
2020-05-13	12404	5/10/2020	76	VALLE	76001	CALI	29	1	M	Community	Home	mild			Recovered	2020-05-08		2020-05-13	2020-06-05	PCR	1	Por definir
2020-05-13	12478	5/7/2020	76	VALLE	76001	CALI	47	1	F	Community	Home	mild			Recovered	2020-04-25		2020-05-13	2020-06-01	PCR	6
2020-05-13	12479	5/6/2020	76	VALLE	76001	CALI	38	1	M	Related	Home	mild			Recovered	2020-04-27		2020-05-13	2020-08-01	PCR	6
2020-05-13	12480	5/7/2020	76	VALLE	76001	CALI	64	1	M	Community	Home	mild			Recovered	2020-05-01		2020-05-13	2020-05-21	PCR	6
2020-05-13	12482	5/9/2020	76	VALLE	76001	CALI	76	1	M	Community	Dead	Dead			Dead	2020-05-05	2020-07-27	2020-05-13			6
2020-05-13	12483	5/10/2020	76	VALLE	76001	CALI	55	1	M	Community	Home	mild			Recovered	2020-04-30		2020-05-13	2020-06-28	PCR	6
2020-05-13	12484	5/11/2020	76	VALLE	76001	CALI	30	1	M	Community	Home	mild			Recovered	2020-04-30		2020-05-13	2020-05-25	PCR	6
2020-05-13	12630	5/11/2020	76	VALLE	76001	CALI	48	1	M	Related	Dead	Dead			Dead	2020-05-11	2020-05-11	2020-05-13			1	Por definir
2020-05-13	12631	5/11/2020	76	VALLE	76001	CALI	41	1	M	Community	Home	mild			Recovered	2020-05-08		2020-05-13	2020-05-28	PCR	6
2020-05-13	12632	5/11/2020	76	VALLE	76001	CALI	59	1	M	Related	Home	mild			Recovered	2020-05-08		2020-05-13	2020-06-02	PCR	5
2020-05-13	12633	5/11/2020	76	VALLE	76001	CALI	91	1	M	Community	Home	mild			Recovered	2020-05-02		2020-05-13	2020-05-26	PCR	6
2020-05-13	12634	5/11/2020	76	VALLE	76001	CALI	69	1	M	Community	Dead	Dead			Dead	2020-04-20	2020-05-14	2020-05-13			6
2020-05-13	12635	5/11/2020	76	VALLE	76001	CALI	41	1	M	Community	Home	mild			Recovered	2020-05-02		2020-05-13	2020-06-04	PCR	6
2020-05-13	12636	5/11/2020	76	VALLE	76001	CALI	38	1	F	Related	Home	mild			Recovered	2020-05-03		2020-05-13	2020-06-04	PCR	1	Por definir
2020-05-13	12637	5/11/2020	76	VALLE	76001	CALI	62	1	M	Community	Dead	Dead			Dead	2020-05-01	2020-05-22	2020-05-13			6
2020-05-13	12638	5/7/2020	76	VALLE	76001	CALI	34	1	F	Related	Home	mild			Recovered	2020-05-04		2020-05-13	2020-06-04	Time	6
2020-05-13	12639	5/11/2020	76	VALLE	76001	CALI	48	1	M	Community	Home	mild			Recovered	2020-05-09		2020-05-13	2020-05-27	PCR	6
2020-05-13	12640	5/8/2020	76	VALLE	76001	CALI	38	1	F	Related	Home	mild			Recovered	2020-04-29		2020-05-13	2020-06-04	PCR	6
2020-05-13	12641	5/8/2020	76	VALLE	76001	CALI	14	1	F	Related	Home	mild			Recovered	2020-05-02		2020-05-13	2020-05-23	PCR	6
2020-05-13	12642	5/7/2020	76	VALLE	76001	CALI	43	1	F	Related	Home	mild			Recovered	2020-04-30		2020-05-13	2020-06-12	PCR	6
2020-05-13	12643	5/5/2020	76	VALLE	76001	CALI	29	1	F	Related	Home	mild			Recovered	2020-05-01		2020-05-13	2020-05-27	PCR	6
2020-05-13	12644	4/30/2020	76	VALLE	76001	CALI	25	1	M	Related	Home	mild			Recovered	2020-04-28		2020-05-13	2020-06-04	PCR	6
2020-05-13	12669	5/8/2020	76	VALLE	76001	CALI	4	1	M	Related	Home	mild			Recovered	2020-05-05		2020-05-13	2020-05-31	PCR	6
2020-05-13	12732	6/26/2020	76	VALLE	76001	CALI	24	1	M	Community	Home	mild			Recovered	2020-06-21		2020-07-05	2020-11-14	Time	6
2020-05-13	12733	5/7/2020	76	VALLE	76001	CALI	74	1	M	Related	Home	mild			Recovered	2020-05-01		2020-05-13	2020-09-05	PCR	6
2020-05-13	12734	5/8/2020	76	VALLE	76001	CALI	51	1	M	Community	Home	mild			Recovered	2020-05-05		2020-05-13	2020-06-05	Time	6
2020-05-13	12736	5/9/2020	76	VALLE	76001	CALI	72	1	F	Related	Dead	Dead			Dead	2020-05-07	2020-05-20	2020-05-13			6
2020-05-13	12738	5/8/2020	76	VALLE	76001	CALI	39	1	M	Community	Home	mild			Recovered	2020-05-03		2020-05-13	2020-06-28	PCR	6
2020-05-13	12740	5/8/2020	76	VALLE	76001	CALI	32	1	F	Community	Home	mild			Recovered	2020-05-01		2020-05-13	2020-05-26	PCR	6
2020-05-13	12744	4/29/2020	76	VALLE	76001	CALI	29	1	M	Community	Home	mild			Recovered	2020-04-27		2020-05-13	2020-05-24	PCR	5
2020-05-13	12748	5/8/2020	76	VALLE	76001	CALI	58	1	M	Related	Dead	Dead			Dead	2020-05-04	2020-08-17	2020-05-13			6
2020-05-13	12749	5/9/2020	76	VALLE	76001	CALI	9	1	F	Related	Home	mild			Recovered	2020-05-09		2020-05-13	2020-06-05	Time	6
2020-05-13	12751	5/7/2020	76	VALLE	76001	CALI	35	1	M	Community	Home	mild			Recovered	2020-05-07		2020-05-13	2020-06-05	Time	6
2020-05-13	12752	5/8/2020	76	VALLE	76001	CALI	7	1	F	Related	Home	mild			Recovered	2020-05-08		2020-05-13	2020-06-02	PCR	6
2020-05-13	12753	5/8/2020	76	VALLE	76001	CALI	14	1	M	Community	Home	mild			Recovered	2020-05-05		2020-05-13	2020-05-27	PCR	6
2020-05-13	12754	5/8/2020	76	VALLE	76001	CALI	39	1	F	Related	Home	mild			Recovered	2020-05-03		2020-05-13	2020-06-04	PCR	6
2020-05-13	12755	4/20/2020	76	VALLE	76001	CALI	66	1	F	Community	Home	mild			Recovered	2020-04-12		2020-05-13	2020-06-04	PCR	5
2020-05-13	12756	5/7/2020	76	VALLE	76001	CALI	7	2	M	Community	Home	mild			Recovered	2020-05-06		2020-05-13	2020-05-23	PCR	6
2020-05-13	12765	5/7/2020	76	VALLE	76001	CALI	59	1	M	Community	Home	mild			Recovered	2020-05-04		2020-05-13	2020-06-04	PCR	6
2020-05-13	12766	5/9/2020	76	VALLE	76001	CALI	29	1	M	Related	Home	mild			Recovered	2020-05-03		2020-05-13	2020-06-04	PCR	6
2020-05-13	12767	5/7/2020	76	VALLE	76001	CALI	63	1	M	Community	NI	NI			Recovered	2020-05-06	2021-03-10	2020-05-13	2020-06-28	PCR	6
2020-05-14	13037	5/12/2020	76	VALLE	76001	CALI	52	1	F	Related	Home	mild			Recovered	2020-05-09		2020-05-14	2020-06-09	PCR	6
2020-05-14	13038	5/12/2020	76	VALLE	76001	CALI	59	1	M	Community	Home	mild			Recovered	2020-05-08		2020-05-14	2020-08-30	PCR	6
2020-05-14	13041	5/7/2020	76	VALLE	76001	CALI	52	1	M	Community	Home	mild			Recovered	2020-05-07		2020-05-14	2020-08-30	PCR	6
2020-05-14	13142	5/10/2020	76	VALLE	76001	CALI	29	1	F	Community	Home	mild			Recovered	2020-05-06		2020-05-14	2020-05-22	PCR	6
2020-05-14	13143	5/10/2020	76	VALLE	76001	CALI	19	1	M	Related	Home	mild			Recovered	2020-05-05		2020-05-14	2020-06-03	PCR	5
2020-05-14	13144	5/10/2020	76	VALLE	76001	CALI	38	1	F	Related	Home	mild			Recovered	2020-04-25		2020-05-14	2020-06-01	PCR	6
2020-05-14	13145	5/10/2020	76	VALLE	76001	CALI	43	1	M	Community	Home	mild			Recovered	2020-05-07		2020-05-14	2020-06-09	PCR	6
2020-05-14	13146	5/4/2020	76	VALLE	76001	CALI	31	1	M	Related	Home	mild			Recovered	2020-05-04		2020-05-14	2020-06-06	PCR	6
2020-05-14	13149	5/11/2020	76	VALLE	76001	CALI	26	1	M	Related	Home	mild			Recovered	2020-05-06		2020-05-14	2020-05-29	PCR	6
2020-05-14	13150	5/11/2020	76	VALLE	76001	CALI	43	1	M	Related	Home	mild			Recovered	2020-05-06		2020-05-14	2020-05-29	PCR	6
2020-05-14	13151	5/10/2020	76	VALLE	76001	CALI	48	1	F	Community	Home	mild			Recovered	2020-05-09		2020-05-14	2020-07-01	PCR	6
2020-05-14	13152	5/10/2020	76	VALLE	76001	CALI	36	1	M	Related	Home	mild			Recovered	2020-05-10		2020-05-14	2020-06-01	PCR	6
2020-05-14	13153	5/9/2020	76	VALLE	76001	CALI	24	1	M	Community	Home	mild			Recovered	2020-05-09		2020-05-14	2020-05-25	PCR	6
2020-05-14	13154	5/10/2020	76	VALLE	76001	CALI	55	1	F	Related	Home	mild			Recovered	2020-05-03		2020-05-14	2020-06-02	PCR	6
2020-05-14	13155	5/9/2020	76	VALLE	76001	CALI	40	1	F	Related	Home	mild			Recovered	2020-05-05		2020-05-14	2020-05-25	PCR	6
2020-05-14	13156	5/10/2020	76	VALLE	76001	CALI	62	1	F	Related	Home	mild			Recovered	2020-05-08		2020-05-14	2020-05-27	PCR	6
2020-05-14	13157	5/10/2020	76	VALLE	76001	CALI	41	1	F	Community	Home	mild			Recovered	2020-05-09		2020-05-14	2020-06-06	PCR	6
2020-05-14	13158	5/12/2020	76	VALLE	76001	CALI	57	1	M	Community	Home	mild			Recovered	2020-05-09		2020-05-14	2020-06-10	Time	6
2020-05-14	13182	5/12/2020	76	VALLE	76001	CALI	54	1	M	Related	Home	mild			Recovered	2020-05-09		2020-05-14	2020-06-06	Time	6
2020-05-14	13183	5/12/2020	76	VALLE	76001	CALI	69	1	M	Community	Home	mild			Recovered	2020-05-06		2020-05-14	2020-06-06	Time	5
2020-05-14	13184	5/12/2020	76	VALLE	76001	CALI	66	1	F	Related	Home	mild			Recovered	2020-05-12		2020-05-14	2020-06-07	PCR	6
2020-05-14	13185	5/12/2020	76	VALLE	76001	CALI	67	1	F	Related	Home	mild			Recovered	2020-05-12		2020-05-14	2020-06-09	PCR	6
2020-05-14	13186	5/11/2020	76	VALLE	76001	CALI	44	1	F	Related	Home	mild			Recovered	2020-05-08		2020-05-14	2020-06-06	PCR	6
2020-05-14	13187	5/11/2020	76	VALLE	76001	CALI	20	1	F	Related	Home	mild			Recovered	2020-05-08		2020-05-14	2020-05-26	PCR	6
2020-05-14	13188	5/12/2020	76	VALLE	76001	CALI	38	1	M	Community	Home	mild			Recovered	2020-05-06		2020-05-14	2020-05-27	PCR	6
2020-05-14	13189	5/12/2020	76	VALLE	76001	CALI	34	1	F	Related	Home	mild			Recovered	2020-05-09		2020-05-14	2020-05-28	PCR	6
2020-05-14	13487	5/11/2020	76	VALLE	76001	CALI	25	1	F	Community	Home	mild			Recovered	2020-05-09		2020-05-14	2020-05-28	PCR	5
2020-05-14	13489	5/8/2020	76	VALLE	76001	CALI	33	1	F	Community	Home	mild			Recovered	2020-05-04		2020-05-14	2020-06-07	Time	6
2020-05-14	13490	5/11/2020	76	VALLE	76001	CALI	17	1	F	Community	Home	mild			Recovered	2020-05-08		2020-05-14	2020-06-07	Time	6
2020-05-14	13491	5/11/2020	76	VALLE	76001	CALI	9	1	F	Community	Home	mild			Recovered	2020-05-08		2020-05-14	2020-06-07	Time	6
2020-05-14	13492	5/11/2020	76	VALLE	76001	CALI	52	1	M	Community	Home	mild			Recovered	2020-05-09		2020-05-14	2020-06-09	PCR	6
2020-05-14	13497	5/9/2020	76	VALLE	76001	CALI	28	1	M	Community	Home	mild			Recovered	2020-05-09		2020-05-14	2020-06-09	Time	6
2020-05-14	13498	5/10/2020	76	VALLE	76001	CALI	31	1	M	Related	Home	mild			Recovered	2020-05-03		2020-05-14	2020-05-25	PCR	6
2020-05-14	13499	5/9/2020	76	VALLE	76001	CALI	20	1	F	Related	Home	mild			Recovered	2020-05-07		2020-05-14	2020-06-07	Time	6
2020-05-14	13503	4/7/2020	76	VALLE	76001	CALI	44	1	F	Related	Home	mild			Recovered	2020-03-25		2020-05-14	2020-05-26	PCR	6
2020-05-14	13506	5/2/2020	76	VALLE	76001	CALI	41	1	F	Related	Home	mild			Recovered	2020-04-17		2020-05-14	2020-07-27	PCR	6
2020-05-14	13507	5/2/2020	76	VALLE	76001	CALI	21	1	M	Community	Home	mild			Recovered	2020-04-21		2020-05-14	2020-05-22	PCR	6
2020-05-14	13508	5/1/2020	76	VALLE	76001	CALI	12	1	F	Related	Home	mild			Recovered	2020-04-25		2020-05-14	2020-05-23	PCR	6
2020-05-14	13509	5/9/2020	76	VALLE	76001	CALI	42	1	M	Related	Home	mild			Recovered	2020-05-02		2020-05-14	2020-06-28	PCR	6
2020-05-14	13510	5/5/2020	76	VALLE	76001	CALI	29	1	F	Related	Home	mild			Recovered	2020-05-03		2020-05-14	2020-05-30	PCR	6
2020-05-14	13512	5/5/2020	76	VALLE	76001	CALI	50	1	F	Related	Home	mild			Recovered	2020-05-01		2020-05-14	2020-05-28	PCR	6
2020-05-14	13513	5/4/2020	76	VALLE	76001	CALI	60	1	F	Related	Home	mild			Recovered	2020-04-30		2020-05-14	2020-06-24	PCR	6
2020-05-14	13515	5/2/2020	76	VALLE	76001	CALI	28	1	F	Related	Home	mild			Recovered	2020-04-23		2020-05-14	2020-06-08	PCR	6
2020-05-14	13517	5/10/2020	76	VALLE	76001	CALI	55	1	M	Community	Home	mild			Recovered	2020-04-30		2020-05-14	2020-06-28	PCR	6
2020-05-14	13518	5/11/2020	76	VALLE	76001	CALI	36	1	F	Community	Home	mild			Recovered	2020-05-03		2020-05-14	2020-06-28	PCR	6
2020-05-14	13519	5/11/2020	76	VALLE	76001	CALI	35	1	M	Community	Home	mild			Recovered	2020-05-09		2020-05-14	2020-06-09	PCR	6
2020-05-14	13521	5/11/2020	76	VALLE	76001	CALI	43	1	M	Related	Home	mild			Recovered	2020-05-05		2020-05-14	2020-06-28	PCR	6
2020-05-14	13522	5/11/2020	76	VALLE	76001	CALI	34	1	F	Related	Home	mild			Recovered	2020-05-01		2020-05-14	2020-06-28	PCR	6
2020-05-14	13523	5/11/2020	76	VALLE	76001	CALI	61	1	M	Community	Home	mild			Recovered	2020-05-01		2020-05-14	2020-06-10	Time	6
2020-05-14	13524	5/11/2020	76	VALLE	76001	CALI	61	1	M	Related	Home	mild			Recovered	2020-05-08		2020-05-14	2020-06-07	PCR	6
2020-05-14	13525	5/11/2020	76	VALLE	76001	CALI	75	1	F	Community	Home	mild			Recovered	2020-05-03		2020-05-14	2020-05-28	PCR	6
2020-05-14	13526	5/11/2020	76	VALLE	76001	CALI	29	1	F	Related	Home	mild			Recovered	2020-05-09		2020-05-14	2020-05-29	PCR	6
2020-05-14	13527	5/11/2020	76	VALLE	76001	CALI	40	1	M	Related	Home	mild			Recovered	2020-05-07		2020-05-14	2020-05-23	PCR	6
2020-05-14	13530	5/5/2020	76	VALLE	76001	CALI	69	1	M	Related	Dead	Dead			Dead	2020-04-25	2020-06-08	2020-05-14			6
2020-05-14	13532	5/8/2020	76	VALLE	76001	CALI	76	1	M	Community	Dead	Dead			Dead	2020-05-07	2020-05-14	2020-05-14			6
2020-05-14	13534	5/9/2020	76	VALLE	76001	CALI	32	1	F	Community	Home	mild			Recovered	2020-05-06		2020-05-14	2020-06-07	Time	6
2020-05-14	13537	5/9/2020	76	VALLE	76001	CALI	55	1	M	Community	Home	mild			Recovered	2020-05-06		2020-05-14	2020-06-02	PCR	6
2020-05-14	13538	5/9/2020	76	VALLE	76001	CALI	34	1	M	Community	Home	mild			Recovered	2020-05-01		2020-05-14	2020-06-07	PCR	6
2020-05-14	13539	5/9/2020	76	VALLE	76001	CALI	10	1	F	Community	Home	mild			Recovered	2020-05-01		2020-05-14	2020-06-07	PCR	6
2020-05-14	13544	5/10/2020	76	VALLE	76001	CALI	49	1	F	Related	Home	mild			Recovered	2020-05-03		2020-05-14	2020-06-07	Time	6
2020-05-14	13545	5/10/2020	76	VALLE	76001	CALI	18	1	F	Related	Home	mild			Recovered	2020-04-26		2020-05-14	2020-06-07	Time	6
2020-05-14	13593	5/12/2020	76	VALLE	76001	CALI	71	1	F	Community	Dead	Dead			Dead	2020-05-06	2020-05-21	2020-05-14			6
2020-05-14	13605	5/9/2020	76	VALLE	76001	CALI	45	1	F	Related	Home	mild			Recovered	2020-05-09		2020-05-14	2020-06-09	Time	6
2020-05-14	13606	5/8/2020	76	VALLE	76001	CALI	21	1	F	Community	Home	mild			Recovered	2020-05-04		2020-05-14	2020-05-25	PCR	6
2020-05-15	13691	5/9/2020	76	VALLE	76001	CALI	29	1	F	Related	Home	mild			Recovered	2020-05-03		2020-05-15	2020-05-27	PCR	1	COCONUCO
2020-05-15	13692	5/8/2020	76	VALLE	76001	CALI	57	1	M	Related	Home	mild			Recovered	2020-05-08		2020-05-15	2020-06-07	PCR	6
2020-05-15	13693	5/11/2020	76	VALLE	76001	CALI	16	1	F	Community	Home	mild			Recovered	2020-05-04		2020-05-15	2020-05-22	PCR	6
2020-05-15	13694	5/11/2020	76	VALLE	76001	CALI	7	1	F	Community	Home	mild			Recovered	2020-05-08		2020-05-15	2020-06-12	PCR	6
2020-05-15	13695	5/11/2020	76	VALLE	76001	CALI	34	1	F	Related	Home	mild			Recovered	2020-05-08		2020-05-15	2020-06-07	PCR	6
2020-05-15	13696	5/11/2020	76	VALLE	76001	CALI	24	1	F	Related	Home	mild			Recovered	2020-05-04		2020-05-15	2020-06-01	PCR	6
2020-05-15	13697	5/5/2020	76	VALLE	76001	CALI	53	1	M	Community	Home	mild			Recovered	2020-04-20		2020-05-15	2020-08-10	PCR	6
2020-05-15	13698	5/10/2020	76	VALLE	76001	CALI	86	1	F	Related	Home	mild			Recovered	2020-05-05		2020-05-15	2020-06-28	PCR	6
2020-05-15	13741	5/10/2020	76	VALLE	76001	CALI	74	1	M	Community	Home	mild			Recovered	2020-05-07		2020-05-15	2020-06-03	PCR	6
2020-05-15	13743	5/12/2020	76	VALLE	76001	CALI	77	1	F	Related	Home	mild			Recovered	2020-05-09		2020-05-15	2020-06-07	PCR	6
2020-05-15	13754	5/13/2020	76	VALLE	76001	CALI	27	1	F	Related	Home	mild			Recovered	2020-05-13		2020-05-15	2020-05-30	PCR	6
2020-05-15	13774	5/10/2020	76	VALLE	76001	CALI	34	1	F	Related	Home	mild			Recovered	2020-05-10		2020-05-15	2020-06-05	PCR	6
2020-05-15	13775	3/25/2020	76	VALLE	76001	CALI	69	1	M	Community	Home	mild			Recovered	2020-03-17		2020-05-15	2020-05-26	Time	6
2020-05-15	13776	4/23/2020	76	VALLE	76001	CALI	25	1	M	Related	Home	mild			Recovered	2020-04-18		2020-05-15	2020-06-07	Time	6
2020-05-15	13777	4/23/2020	76	VALLE	76001	CALI	34	1	M	Related	Home	mild			Recovered	2020-04-21		2020-05-15	2020-06-07	PCR	6
2020-05-15	13778	5/11/2020	76	VALLE	76001	CALI	4	1	M	Community	Home	mild			Recovered	2020-05-11		2020-05-15	2020-06-10	PCR	5
2020-05-15	13919	5/12/2020	76	VALLE	76001	CALI	29	1	F	Related	Home	mild			Recovered	2020-05-05		2020-05-15	2020-05-28	PCR	6
2020-05-15	13920	5/13/2020	76	VALLE	76001	CALI	21	1	F	Community	Home	mild			Recovered	2020-05-13		2020-05-15	2020-06-14	PCR	6
2020-05-15	13921	5/13/2020	76	VALLE	76001	CALI	29	1	M	Related	Home	mild			Recovered	2020-05-10		2020-05-15	2020-06-11	PCR	6
2020-05-15	13922	5/13/2020	76	VALLE	76001	CALI	23	1	F	Related	Home	mild			Recovered	2020-05-10		2020-05-15	2020-06-10	PCR	6
2020-05-15	13995	5/5/2020	76	VALLE	76001	CALI	32	1	F	Related	Home	mild			Recovered	2020-05-05		2020-05-15	2020-05-26	PCR	6
2020-05-15	13996	5/9/2020	76	VALLE	76001	CALI	33	1	M	Related	Home	mild			Recovered	2020-05-08		2020-05-15	2020-06-07	Time	6
2020-05-15	13997	5/9/2020	76	VALLE	76001	CALI	59	1	F	Community	Home	mild			Recovered	2020-05-02		2020-05-15	2020-06-07	Time	6
2020-05-15	13999	5/12/2020	76	VALLE	76001	CALI	39	1	F	Community	Home	mild			Recovered	2020-05-04		2020-05-15	2020-05-23	PCR	6
2020-05-15	14039	5/12/2020	76	VALLE	76001	CALI	66	1	M	Community	Home	mild			Recovered	2020-05-09		2020-05-15	2020-06-06	PCR	5
2020-05-15	14040	5/5/2020	76	VALLE	76001	CALI	26	1	F	Community	Home	mild			Recovered	2020-04-27		2020-05-15	2020-06-07	Time	6
2020-05-15	14041	5/4/2020	76	VALLE	76001	CALI	28	1	M	Community	Home	mild			Recovered	2020-05-01		2020-05-15	2020-06-07	PCR	6
2020-05-15	14042	5/8/2020	76	VALLE	76001	CALI	25	1	F	Community	Home	mild			Recovered	2020-05-04		2020-05-15	2020-06-07	PCR	6
2020-05-15	14043	5/7/2020	76	VALLE	76001	CALI	60	1	M	Related	Home	mild			Recovered	2020-05-02		2020-05-15	2020-06-07	PCR	6
2020-05-15	14044	5/1/2020	76	VALLE	76001	CALI	29	1	M	Related	Home	mild			Recovered	2020-04-30		2020-05-15	2020-06-05	Time	6
2020-05-15	14045	5/3/2020	76	VALLE	76001	CALI	36	1	F	Community	Home	mild			Recovered	2020-04-28		2020-05-15	2020-05-30	PCR	1	Por definir
2020-05-15	14046	5/3/2020	76	VALLE	76001	CALI	47	1	F	Related	Home	mild			Recovered	2020-04-27		2020-05-15	2020-06-07	PCR	6
2020-05-15	14047	5/3/2020	76	VALLE	76001	CALI	32	1	M	Related	Home	mild			Recovered	2020-04-28		2020-05-15	2020-05-30	PCR	5
2020-05-15	14048	5/9/2020	76	VALLE	76001	CALI	20	1	F	Community	Home	mild			Recovered	2020-05-02		2020-05-15	2020-05-23	PCR	6
2020-05-15	14171	5/11/2020	76	VALLE	76001	CALI	38	1	F	Community	Home	mild			Recovered	2020-05-09		2020-05-15	2020-05-28	PCR	6
2020-05-15	14172	5/9/2020	76	VALLE	76001	CALI	16	1	F	Related	Home	mild			Recovered	2020-05-08		2020-05-15	2020-05-24	PCR	6
2020-05-15	14173	5/12/2020	76	VALLE	76001	CALI	16	1	F	Related	Home	mild			Recovered	2020-05-11		2020-05-15	2020-06-10	PCR	6
2020-05-15	14174	5/11/2020	76	VALLE	76001	CALI	42	1	F	Community	Home	mild			Recovered	2020-05-08		2020-05-15	2020-06-07	PCR	6
2020-05-15	14175	5/12/2020	76	VALLE	76001	CALI	50	1	M	Community	Home	mild			Recovered	2020-05-04		2020-05-15	2020-06-03	PCR	6
2020-05-16	14320	5/13/2020	76	VALLE	76001	CALI	50	1	F	Community	Dead	Dead			Dead	2020-05-05	2020-06-25	2020-05-16			6
2020-05-16	14432	5/11/2020	76	VALLE	76001	CALI	18	1	F	Related	Home	mild			Recovered	2020-05-01		2020-05-16	2020-06-07	PCR	6
2020-05-16	14433	5/12/2020	76	VALLE	76001	CALI	47	1	F	Related	Home	mild			Recovered	2020-05-01		2020-05-16	2020-06-07	PCR	6
2020-05-16	14434	5/9/2020	76	VALLE	76001	CALI	20	1	F	Community	Home	mild			Recovered	2020-05-08		2020-05-16	2020-06-28	PCR	6
2020-05-16	14435	5/11/2020	76	VALLE	76001	CALI	42	1	F	Related	Home	mild			Recovered	2020-05-08		2020-05-16	2020-06-07	PCR	6
2020-05-16	14436	5/11/2020	76	VALLE	76001	CALI	94	1	M	Community	Dead	Dead			Dead	2020-05-10	2020-05-11	2020-05-16			6
2020-05-16	14437	5/11/2020	76	VALLE	76001	CALI	21	1	F	Related	Home	mild			Recovered	2020-05-07		2020-05-16	2020-06-28	PCR	6
2020-05-16	14438	5/11/2020	76	VALLE	76001	CALI	75	1	M	Community	Home	mild			Recovered	2020-05-01		2020-05-16	2020-06-28	PCR	6
2020-05-16	14439	5/11/2020	76	VALLE	76001	CALI	30	1	F	Related	Home	mild			Recovered	2020-05-04		2020-05-16	2020-06-28	PCR	6
2020-05-16	14440	5/5/2020	76	VALLE	76001	CALI	20	1	F	Community	Home	mild			Recovered	2020-05-01		2020-05-16	2020-06-01	PCR	6
2020-05-16	14441	5/9/2020	76	VALLE	76001	CALI	32	1	F	Related	Home	mild			Recovered	2020-05-08		2020-05-16	2020-06-07	PCR	6
2020-05-16	14442	5/11/2020	76	VALLE	76001	CALI	47	1	M	Related	Home	mild			Recovered	2020-05-05		2020-05-16	2020-06-02	PCR	6
2020-05-16	14443	5/12/2020	76	VALLE	76001	CALI	50	1	M	Community	Home	mild			Recovered	2020-05-07		2020-05-16	2020-05-26	PCR	6
2020-05-16	14444	5/12/2020	76	VALLE	76001	CALI	60	1	M	Community	Dead	Dead			Dead	2020-05-08	2020-05-14	2020-05-16			6
2020-05-16	14445	5/12/2020	76	VALLE	76001	CALI	69	1	M	Community	Home	mild			Recovered	2020-05-11		2020-05-16	2020-06-10	Time	6
2020-05-16	14448	5/11/2020	76	VALLE	76001	CALI	59	1	M	Community	Home	mild			Recovered	2020-05-03		2020-05-16	2020-06-07	PCR	5
2020-05-16	14453	5/12/2020	76	VALLE	76001	CALI	81	1	M	Community	Home	mild			Recovered	2020-05-06		2020-05-16	2020-06-07	Time	6
2020-05-16	14454	5/13/2020	76	VALLE	76001	CALI	27	1	M	Related	Home	mild			Recovered	2020-05-07		2020-05-16	2020-06-05	PCR	6
2020-05-16	14455	5/9/2020	76	VALLE	76001	CALI	41	1	F	Community	Home	mild			Recovered	2020-04-30		2020-05-16	2020-05-28	PCR	6
2020-05-16	14456	5/11/2020	76	VALLE	76001	CALI	64	1	M	Community	Home	mild			Recovered	2020-05-04		2020-05-16	2020-06-28	PCR	6
2020-05-16	14457	5/14/2020	76	VALLE	76001	CALI	24	1	M	Community	Home	mild			Recovered	2020-05-11		2020-05-16	2020-05-27	PCR	6
2020-05-16	14458	5/13/2020	76	VALLE	76001	CALI	49	1	M	Community	Home	mild			Recovered	2020-05-05		2020-05-16	2020-06-04	PCR	6
2020-05-16	14459	5/13/2020	76	VALLE	76001	CALI	34	1	F	Related	Home	mild			Recovered	2020-05-06		2020-05-16	2020-06-01	PCR	5
2020-05-16	14460	5/12/2020	76	VALLE	76001	CALI	33	1	M	Community	Home	mild			Recovered	2020-05-07		2020-05-16	2020-06-06	PCR	5
2020-05-16	14461	5/12/2020	76	VALLE	76001	CALI	30	1	F	Related	Home	mild			Recovered	2020-05-11		2020-05-16	2020-06-10	PCR	6
2020-05-16	14462	5/12/2020	76	VALLE	76001	CALI	63	1	M	Community	Home	mild			Recovered	2020-05-10		2020-05-16	2020-06-10	PCR	6
2020-05-16	14463	5/14/2020	76	VALLE	76001	CALI	68	1	M	Community	Dead	Dead			Dead	2020-05-11	2020-05-28	2020-05-16			6
2020-05-16	14464	5/12/2020	76	VALLE	76001	CALI	34	1	M	Related	Home	mild			Recovered	2020-05-05		2020-05-16	2020-06-09	PCR	6
2020-05-16	14465	5/12/2020	76	VALLE	76001	CALI	72	1	M	Related	Home	mild			Recovered	2020-04-29		2020-05-16	2020-06-28	PCR	6
2020-05-16	14466	5/12/2020	76	VALLE	76001	CALI	36	1	F	Related	Home	mild			Recovered	2020-05-06		2020-05-16	2020-06-07	PCR	6
2020-05-16	14467	5/12/2020	76	VALLE	76001	CALI	55	1	M	Community	Home	mild			Recovered	2020-05-04		2020-05-16	2020-06-28	PCR	6
2020-05-16	14469	5/12/2020	76	VALLE	76001	CALI	25	1	F	Community	Home	mild			Recovered	2020-05-09		2020-05-16	2020-06-09	PCR	6
2020-05-16	14470	5/14/2020	76	VALLE	76001	CALI	60	1	M	Community	Dead	Dead			Dead	2020-05-10	2020-05-22	2020-05-16			5
2020-05-16	14471	5/13/2020	76	VALLE	76001	CALI	67	1	M	Related	Home	mild			Recovered	2020-05-13		2020-05-16	2020-06-05	PCR	6
2020-05-16	14472	5/13/2020	76	VALLE	76001	CALI	66	1	M	Community	Dead	Dead			Dead	2020-05-05	2020-05-20	2020-05-16			6
2020-05-16	14473	5/14/2020	76	VALLE	76001	CALI	58	1	F	Related	Home	mild			Recovered	2020-05-13		2020-05-16	2020-06-17	PCR	6
2020-05-16	14474	5/14/2020	76	VALLE	76001	CALI	57	1	M	Community	Home	mild			Recovered	2020-05-07		2020-05-16	2020-06-07	PCR	6
2020-05-16	14475	5/14/2020	76	VALLE	76001	CALI	39	1	F	Community	Home	mild			Recovered	2020-05-14		2020-05-16	2020-05-29	PCR	6
2020-05-16	14476	5/13/2020	76	VALLE	76001	CALI	25	1	F	Related	Home	mild			Recovered	2020-05-10		2020-05-16	2020-06-28	PCR	6
2020-05-16	14477	5/14/2020	76	VALLE	76001	CALI	23	1	F	Community	Home	mild			Recovered	2020-05-12		2020-05-16	2020-06-09	PCR	6
2020-05-16	14478	5/14/2020	76	VALLE	76001	CALI	26	1	M	Related	Home	mild			Recovered	2020-05-09		2020-05-16	2020-06-08	PCR	6
2020-05-16	14479	5/14/2020	76	VALLE	76001	CALI	56	1	M	Community	Home	mild			Recovered	2020-05-10		2020-05-16	2020-06-10	PCR	6
2020-05-16	14480	5/14/2020	76	VALLE	76001	CALI	42	1	F	Community	Home	mild			Recovered	2020-05-12		2020-05-16	2020-06-17	PCR	6
2020-05-16	14481	5/14/2020	76	VALLE	76001	CALI	25	1	F	Related	Home	mild			Recovered	2020-05-09		2020-05-16	2020-07-13	PCR	6
2020-05-16	14482	5/14/2020	76	VALLE	76001	CALI	46	1	M	Related	Home	mild			Recovered	2020-05-07		2020-05-16	2020-06-28	PCR	6
2020-05-16	14483	5/15/2020	76	VALLE	76001	CALI	39	1	F	Related	Home	mild			Recovered	2020-05-15		2020-05-16	2020-05-29	PCR	6
2020-05-16	14484	5/14/2020	76	VALLE	76001	CALI	51	1	F	Related	Home	mild			Recovered	2020-05-14		2020-05-16	2020-06-17	Time	6
2020-05-16	14508	5/15/2020	76	VALLE	76001	CALI	59	1	F	Community	Dead	Dead			Dead	2020-05-11	2020-07-20	2020-05-16			6
2020-05-16	14509	5/15/2020	76	VALLE	76001	CALI	59	1	M	Community	Home	mild			Recovered	2020-05-09		2020-05-16	2020-06-28	Time	6
2020-05-16	14510	5/14/2020	76	VALLE	76001	CALI	41	1	M	Community	Home	mild			Recovered	2020-05-07		2020-05-16	2020-06-28	PCR	6
2020-05-16	14511	5/14/2020	76	VALLE	76001	CALI	84	1	M	Related	Home	mild			Recovered	2020-05-06		2020-05-16	2020-06-07	PCR	6
2020-05-16	14512	5/15/2020	76	VALLE	76001	CALI	30	1	M	Related	Home	mild			Recovered	2020-05-13		2020-05-16	2020-06-03	PCR	6
2020-05-16	14535	5/4/2020	76	VALLE	76001	CALI	24	1	F	Community	Home	mild			Recovered	2020-04-26		2020-05-16	2020-05-26	PCR	6
2020-05-16	14536	5/8/2020	76	VALLE	76001	CALI	60	1	M	Community	Home	mild			Recovered	2020-04-20		2020-05-16	2020-06-07	Time	6
2020-05-16	14537	4/27/2020	76	VALLE	76001	CALI	55	1	M	Community	Home	mild			Recovered	2020-04-24		2020-05-16	2020-06-06	PCR	6
2020-05-16	14538	4/27/2020	76	VALLE	76001	CALI	67	1	F	Community	Home	mild			Recovered	2020-03-25		2020-05-16	2020-06-09	PCR	6
2020-05-16	14541	5/14/2020	76	VALLE	76001	CALI	59	1	M	Community	Home	mild			Recovered	2020-05-08		2020-05-16	2020-06-01	PCR	6
2020-05-16	14542	5/14/2020	76	VALLE	76001	CALI	55	1	M	Community	Home	mild			Recovered	2020-05-09		2020-05-16	2020-05-28	PCR	6
2020-05-16	14543	5/13/2020	76	VALLE	76001	CALI	34	1	F	Community	Home	mild			Recovered	2020-05-05		2020-05-16	2020-06-07	Time	6
2020-05-16	14546	5/12/2020	76	VALLE	76001	CALI	37	1	M	Related	Home	mild			Recovered	2020-05-07		2020-05-16	2020-06-07	PCR	6
2020-05-16	14547	5/12/2020	76	VALLE	76001	CALI	55	1	F	Related	Home	mild			Recovered	2020-05-10		2020-05-16	2020-06-10	Time	6
2020-05-17	14980	4/18/2020	76	VALLE	76001	CALI	27	1	M	Related	Home	mild			Recovered	2020-04-13		2020-04-22	2020-05-08	PCR	6
2020-05-17	15012	5/11/2020	76	VALLE	76001	CALI	42	1	F	Related	Home	mild			Recovered	2020-05-09		2020-05-17	2020-06-09	Time	6
2020-05-17	15013	5/11/2020	76	VALLE	76001	CALI	37	1	M	Community	Home	mild			Recovered	2020-05-11		2020-05-17	2020-05-28	PCR	6
2020-05-17	15014	5/11/2020	76	VALLE	76001	CALI	19	1	M	Related	Home	mild			Recovered	2020-05-09		2020-05-17	2020-05-28	PCR	6
2020-05-17	15015	5/11/2020	76	VALLE	76001	CALI	20	1	M	Related	Home	mild			Recovered	2020-05-08		2020-05-17	2020-06-07	PCR	6
2020-05-17	15016	5/12/2020	76	VALLE	76001	CALI	34	1	M	Community	Home	mild			Recovered	2020-05-07		2020-05-17	2020-05-28	PCR	6
2020-05-17	15087	4/16/2020	76	VALLE	76001	CALI	47	1	F	Related	Home	mild			Recovered	2020-04-13		2020-05-17	2020-06-07	PCR	6
2020-05-17	15088	5/6/2020	76	VALLE	76001	CALI	21	1	F	Related	Home	mild			Recovered	2020-05-04		2020-05-17	2020-06-07	PCR	6
2020-05-17	15089	5/7/2020	76	VALLE	76001	CALI	65	1	M	Community	Dead	Dead			Dead	2020-04-30	2020-05-17	2020-05-17			6
2020-05-17	15090	5/4/2020	76	VALLE	76001	CALI	45	1	F	Community	Home	mild			Recovered	2020-04-28		2020-05-17	2020-05-30	PCR	6
2020-05-17	15091	5/11/2020	76	VALLE	76001	CALI	94	1	M	Community	NI	NI			NI	2020-05-04	2020-08-25	2020-05-17			6
2020-05-17	15092	5/4/2020	76	VALLE	76001	CALI	62	1	F	Related	Home	mild			Recovered	2020-04-26		2020-05-17	2020-05-29	PCR	5
2020-05-17	15093	5/5/2020	76	VALLE	76001	CALI	39	1	M	Community	Home	mild			Recovered	2020-05-03		2020-05-17	2020-06-07	PCR	6
2020-05-17	15094	5/12/2020	76	VALLE	76001	CALI	51	1	F	Related	Home	mild			Recovered	2020-05-08		2020-05-17	2020-06-07	PCR	6
2020-05-17	15095	5/12/2020	76	VALLE	76001	CALI	74	1	M	Related	Home	mild			Recovered	2020-05-08		2020-05-17	2020-07-09	PCR	6
2020-05-17	15096	5/9/2020	76	VALLE	76001	CALI	12	1	F	Community	Home	mild			Recovered	2020-05-08		2020-05-17	2020-06-01	PCR	6
2020-05-17	15097	5/12/2020	76	VALLE	76001	CALI	38	1	F	Related	Home	mild			Recovered	2020-05-09		2020-05-17	2020-06-01	PCR	6
2020-05-17	15098	5/12/2020	76	VALLE	76001	CALI	49	1	M	Related	Home	mild			Recovered	2020-05-07		2020-05-17	2020-06-07	PCR	6
2020-05-17	15099	5/9/2020	76	VALLE	76001	CALI	69	1	M	Community	Home	mild			Recovered	2020-05-06		2020-05-17	2020-05-30	PCR	6
2020-05-17	15100	5/12/2020	76	VALLE	76001	CALI	60	1	F	Community	Home	mild			Recovered	2020-05-01		2020-05-17	2020-06-28	PCR	6
2020-05-17	15101	5/11/2020	76	VALLE	76001	CALI	53	1	F	Related	Home	mild			Recovered	2020-05-07		2020-05-17	2020-06-28	PCR	6
2020-05-17	15102	5/10/2020	76	VALLE	76001	CALI	28	1	F	Related	Home	mild			Recovered	2020-05-10		2020-05-17	2020-05-27	PCR	6
2020-05-17	15103	5/6/2020	76	VALLE	76001	CALI	31	1	M	Related	Home	mild			Recovered	2020-05-01		2020-05-17	2020-05-29	PCR	6
2020-05-17	15104	5/6/2020	76	VALLE	76001	CALI	37	1	F	Related	Home	mild			Recovered	2020-05-02		2020-05-17	2020-05-28	PCR	6
2020-05-17	15105	5/6/2020	76	VALLE	76001	CALI	26	1	M	Related	Home	mild			Recovered	2020-05-03		2020-05-17	2020-06-07	PCR	6
2020-05-17	15106	5/4/2020	76	VALLE	76001	CALI	59	1	M	Community	Home	mild			Recovered	2020-05-01		2020-05-17	2020-06-07	PCR	6
2020-05-17	15107	5/4/2020	76	VALLE	76001	CALI	33	1	F	Community	Home	mild			Recovered	2020-04-28		2020-05-17	2020-06-07	PCR	6
2020-05-17	15108	5/5/2020	76	VALLE	76001	CALI	33	1	F	Related	Home	mild			Recovered	2020-05-03		2020-05-17	2020-06-07	PCR	5
2020-05-17	15110	5/10/2020	76	VALLE	76001	CALI	62	1	F	Related	Home	mild			Recovered	2020-05-08		2020-05-17	2020-06-07	PCR	6
2020-05-17	15111	5/10/2020	76	VALLE	76001	CALI	6	2	M	Related	Home	mild			Recovered	2020-05-07		2020-05-17	2020-06-07	PCR	6
2020-05-17	15112	5/10/2020	76	VALLE	76001	CALI	77	1	M	Related	Home	mild			Recovered	2020-05-08		2020-05-17	2020-06-07	PCR	6
2020-05-17	15113	5/8/2020	76	VALLE	76001	CALI	26	1	F	Community	Home	mild			Recovered	2020-05-04		2020-05-17	2020-06-05	PCR	6
2020-05-17	15114	5/8/2020	76	VALLE	76001	CALI	34	1	F	Related	Home	mild			Recovered	2020-05-03		2020-05-17	2020-06-07	PCR	6
2020-05-17	15115	5/12/2020	76	VALLE	76001	CALI	79	1	M	Related	Home	mild			Recovered	2020-05-04		2020-05-17	2020-06-07	PCR	6
2020-05-17	15116	5/13/2020	76	VALLE	76001	CALI	31	1	M	Related	Home	mild			Recovered	2020-05-08		2020-05-17	2020-05-24	PCR	6
2020-05-17	15117	5/14/2020	76	VALLE	76001	CALI	48	1	F	Community	Home	mild			Recovered	2020-05-07		2020-05-17	2020-05-26	PCR	6
2020-05-17	15118	5/15/2020	76	VALLE	76001	CALI	42	1	F	Community	Home	mild			Recovered	2020-05-13		2020-05-17	2020-06-17	PCR	1	Por definir
2020-05-17	15119	5/13/2020	76	VALLE	76001	CALI	24	1	M	Related	Home	mild			Recovered	2020-05-13		2020-05-17	2020-06-06	PCR	6
2020-05-17	15120	5/13/2020	76	VALLE	76001	CALI	26	1	M	Related	Home	mild			Recovered	2020-05-13		2020-05-17	2020-06-06	PCR	6
2020-05-17	15121	5/13/2020	76	VALLE	76001	CALI	27	1	M	Related	Home	mild			Recovered	2020-05-13		2020-05-17	2020-06-06	PCR	6
2020-05-17	15123	5/13/2020	76	VALLE	76001	CALI	62	1	M	Related	Home	mild			Recovered	2020-05-11		2020-05-17	2020-06-03	PCR	6
2020-05-17	15124	5/13/2020	76	VALLE	76001	CALI	59	1	M	Community	Dead	Dead			Dead	2020-05-02	2020-05-29	2020-05-17			6
2020-05-17	15125	5/13/2020	76	VALLE	76001	CALI	43	1	F	Related	Home	mild			Recovered	2020-05-07		2020-05-17	2020-06-07	Time	6
2020-05-17	15126	5/13/2020	76	VALLE	76001	CALI	59	1	F	Community	Home	mild			Recovered	2020-05-06		2020-05-17	2020-06-03	PCR	6
2020-05-17	15155	5/11/2020	76	VALLE	76001	CALI	40	1	F	Related	Home	mild			Recovered	2020-05-10		2020-05-17	2020-05-26	PCR	6
2020-05-17	15156	5/14/2020	76	VALLE	76001	CALI	34	1	M	Community	Home	mild			Recovered	2020-05-11		2020-05-17	2020-06-07	PCR	6
2020-05-17	15157	5/13/2020	76	VALLE	76001	CALI	27	1	F	Community	Home	mild			Recovered	2020-05-10		2020-05-17	2020-05-26	PCR	6
2020-05-17	15158	5/14/2020	76	VALLE	76001	CALI	39	1	M	Community	Home	mild			Recovered	2020-05-08		2020-05-17	2020-05-28	PCR	6
2020-05-17	15159	5/13/2020	76	VALLE	76001	CALI	62	1	M	Related	Home	mild			Recovered	2020-05-09		2020-05-17	2020-06-04	PCR	6
2020-05-17	15160	5/12/2020	76	VALLE	76001	CALI	64	1	F	Related	Home	mild			Recovered	2020-05-05		2020-05-17	2020-06-06	PCR	6
2020-05-17	15161	5/14/2020	76	VALLE	76001	CALI	27	1	F	Related	Home	mild			Recovered	2020-05-11		2020-05-17	2020-06-28	PCR	6
2020-05-17	15162	5/15/2020	76	VALLE	76001	CALI	10	1	M	Related	Home	mild			Recovered	2020-05-12		2020-05-17	2020-06-17	PCR	6
2020-05-17	15163	5/12/2020	76	VALLE	76001	CALI	65	1	M	Community	Dead	Dead			Dead	2020-05-06	2020-06-01	2020-05-17			6
2020-05-17	15166	5/8/2020	76	VALLE	76001	CALI	27	1	M	Related	Home	mild			Recovered	2020-05-08		2020-05-17	2020-06-07	PCR	6
2020-05-17	15167	5/14/2020	76	VALLE	76001	CALI	24	1	F	Related	Home	mild			Recovered	2020-05-14		2020-05-17	2020-06-14	PCR	6
2020-05-17	15168	5/9/2020	76	VALLE	76001	CALI	4	1	F	Community	Home	mild			Recovered	2020-05-08		2020-05-17	2020-05-31	PCR	6
2020-05-17	15169	5/14/2020	76	VALLE	76001	CALI	43	1	F	Community	Home	mild			Recovered	2020-05-13		2020-05-17	2020-06-17	PCR	6
2020-05-17	15170	5/14/2020	76	VALLE	76001	CALI	16	1	M	Community	Home	mild			Recovered	2020-05-07		2020-05-17	2020-06-07	Time	6
2020-05-17	15228	5/13/2020	76	VALLE	76001	CALI	57	1	M	Related	Home	mild			Recovered	2020-05-06		2020-05-17	2020-06-07	PCR	6
2020-05-17	15229	5/11/2020	76	VALLE	76001	CALI	35	1	F	Community	Home	mild			Recovered	2020-05-06		2020-05-17	2020-06-10	PCR	6
2020-05-17	15230	5/13/2020	76	VALLE	76001	CALI	33	1	M	Related	Home	mild			Recovered	2020-05-10		2020-05-17	2020-05-28	PCR	6
2020-05-17	15231	5/13/2020	76	VALLE	76001	CALI	31	1	M	Related	Home	mild			Recovered	2020-05-09		2020-05-17	2020-06-09	PCR	6
2020-05-17	15305	5/14/2020	76	VALLE	76001	CALI	84	1	M	Community	Dead	Dead			Dead	2020-05-10	2020-05-19	2020-05-17			5
2020-05-17	15306	5/14/2020	76	VALLE	76001	CALI	35	1	F	Community	Home	mild			Recovered	2020-05-09		2020-05-17	2020-06-09	Time	5
2020-05-17	15307	5/14/2020	76	VALLE	76001	CALI	33	1	F	Community	Home	mild			Recovered	2020-05-09		2020-05-17	2020-06-09	PCR	6
2020-05-17	15308	5/14/2020	76	VALLE	76001	CALI	72	1	F	Related	Home	mild			Recovered	2020-04-23		2020-05-17	2020-06-07	Time	5
2020-05-17	15309	5/15/2020	76	VALLE	76001	CALI	46	1	F	Related	Home	mild			Recovered	2020-05-12		2020-05-17	2020-06-10	PCR	5
2020-05-17	15310	5/14/2020	76	VALLE	76001	CALI	22	1	F	Community	Home	mild			Recovered	2020-05-13		2020-05-17	2020-06-17	PCR	5
2020-05-17	15311	5/14/2020	76	VALLE	76001	CALI	77	1	M	Community	Dead	Dead			Dead	2020-05-07	2020-05-27	2020-05-17			6
2020-05-17	15352	5/14/2020	76	VALLE	76001	CALI	43	1	M	Community	Home	mild			Recovered	2020-05-12		2020-05-17	2020-06-17	PCR	6
2020-05-18	15646	5/13/2020	76	VALLE	76001	CALI	30	1	F	Community	Home	mild			Recovered	2020-05-11		2020-05-18	2020-05-26	PCR	6
2020-05-18	15750	5/11/2020	76	VALLE	76001	CALI	60	1	M	Community	Home	mild			Recovered	2020-05-04		2020-05-18	2020-08-22	PCR	6
2020-05-18	15751	5/14/2020	76	VALLE	76001	CALI	26	1	F	Community	Home	mild			Recovered	2020-05-13		2020-05-18	2020-06-17	PCR	6
2020-05-18	15752	5/13/2020	76	VALLE	76001	CALI	78	1	F	Related	Home	mild			Recovered	2020-05-13		2020-05-18	2020-08-10	PCR	6
2020-05-18	15753	5/13/2020	76	VALLE	76001	CALI	72	1	F	Community	Dead	Dead			Dead	2020-05-13	2020-05-20	2020-05-18			1	Por definir
2020-05-18	15754	5/15/2020	76	VALLE	76001	CALI	12	1	F	Community	Home	mild			Recovered	2020-05-12		2020-05-18	2020-05-29	PCR	1	Por definir
2020-05-18	15755	5/15/2020	76	VALLE	76001	CALI	64	1	F	Related	Home	mild			Recovered	2020-05-14		2020-05-18	2020-06-17	PCR	1	Por definir
2020-05-18	15756	5/15/2020	76	VALLE	76001	CALI	53	1	M	Related	Home	mild			Recovered	2020-05-11		2020-05-18	2020-05-29	PCR	6
2020-05-18	15757	5/15/2020	76	VALLE	76001	CALI	12	1	M	Related	Home	mild			Recovered	2020-05-12		2020-05-18	2020-05-29	PCR	1	Por definir
2020-05-18	15767	5/14/2020	76	VALLE	76001	CALI	23	1	M	Related	Home	mild			Recovered	2020-05-14		2020-05-18	2020-06-09	PCR	6
2020-05-18	15768	5/14/2020	76	VALLE	76001	CALI	32	1	F	Related	Home	mild			Recovered	2020-05-12		2020-05-18	2020-06-14	PCR	6
2020-05-18	15769	5/11/2020	76	VALLE	76001	CALI	73	1	F	Related	Home	mild			Recovered	2020-04-27		2020-05-18	2020-06-11	PCR	6
2020-05-18	15770	5/16/2020	76	VALLE	76001	CALI	77	1	M	Community	Dead	Dead			Dead	2020-05-14	2020-05-25	2020-05-18			6
2020-05-18	15771	5/15/2020	76	VALLE	76001	CALI	24	1	F	Related	Home	mild			Recovered	2020-05-11		2020-05-18	2020-06-10	PCR	6
2020-05-18	15772	5/14/2020	76	VALLE	76001	CALI	24	1	F	Related	Home	mild			Recovered	2020-05-09		2020-05-18	2020-05-26	PCR	6
2020-05-18	15988	5/13/2020	76	VALLE	76001	CALI	74	1	M	Community	Dead	Dead			Dead	2020-04-29	2020-05-25	2020-05-18			6
2020-05-18	15989	5/14/2020	76	VALLE	76001	CALI	49	1	M	Related	Home	mild			Recovered	2020-05-05		2020-05-18	2020-06-28	PCR	6
2020-05-18	16031	5/15/2020	76	VALLE	76001	CALI	46	1	M	Related	Home	mild			Recovered	2020-05-04		2020-05-18	2020-06-07	PCR	6
2020-05-18	16109	5/10/2020	76	VALLE	76001	CALI	21	1	F	Related	Home	mild			Recovered	2020-05-08		2020-05-17	2020-06-07	PCR	6
2020-05-18	16111	5/15/2020	76	VALLE	76001	CALI	48	1	F	Related	Home	mild			Recovered	2020-05-10		2020-05-17	2020-06-10	PCR	6
2020-05-18	16112	5/3/2020	76	VALLE	76001	CALI	65	1	M	Community	Home	mild			Recovered	2020-04-22		2020-05-17	2020-09-05	Time	6
2020-05-18	16118	5/6/2020	76	VALLE	76001	CALI	61	1	F	Community	Home	mild			Recovered	2020-05-01		2020-05-18	2020-09-05	PCR	6
2020-05-18	16119	5/13/2020	76	VALLE	76001	CALI	31	1	F	Community	Home	mild			Recovered	2020-05-04		2020-05-18	2020-06-28	PCR	1	Por definir
2020-05-18	16120	5/12/2020	76	VALLE	76001	CALI	27	1	M	Community	Home	mild			Recovered	2020-05-09		2020-05-18	2020-05-28	PCR	1	Por definir
2020-05-18	16121	5/12/2020	76	VALLE	76001	CALI	85	1	M	Community	Dead	Dead			Dead	2020-05-04	2020-05-14	2020-05-18			6
2020-05-19	16375	5/15/2020	76	VALLE	76001	CALI	36	1	M	Related	Home	mild			Recovered	2020-05-09		2020-05-19	2020-06-01	PCR	6
2020-05-19	16376	5/15/2020	76	VALLE	76001	CALI	30	1	M	Community	Home	mild			Recovered	2020-05-09		2020-05-19	2020-06-05	PCR	6
2020-05-19	16406	5/15/2020	76	VALLE	76001	CALI	23	1	M	Related	Home	mild			Recovered	2020-05-13		2020-05-19	2020-06-17	PCR	6
2020-05-19	16407	5/15/2020	76	VALLE	76001	CALI	22	1	F	Community	Home	mild			Recovered	2020-05-11		2020-05-19	2020-06-08	PCR	6
2020-05-19	16408	5/14/2020	76	VALLE	76001	CALI	34	1	F	Community	Home	mild			Recovered	2020-05-08		2020-05-19	2020-05-26	PCR	6
2020-05-19	16409	5/15/2020	76	VALLE	76001	CALI	40	1	F	Community	Home	mild			Recovered	2020-05-05		2020-05-19	2020-06-05	PCR	6
2020-05-19	16410	5/17/2020	76	VALLE	76001	CALI	39	1	M	Related	Home	mild			Recovered	2020-05-12		2020-05-19	2020-06-17	PCR	6
2020-05-19	16411	5/14/2020	76	VALLE	76001	CALI	14	1	F	Related	Home	mild			Recovered	2020-05-12		2020-05-19	2020-06-17	Time	6
2020-05-19	16412	5/14/2020	76	VALLE	76001	CALI	34	1	F	Related	Home	mild			Recovered	2020-05-12		2020-05-19	2020-06-17	Time	6
2020-05-19	16413	5/12/2020	76	VALLE	76001	CALI	58	1	M	Community	Home	mild			Recovered	2020-04-30		2020-05-19	2020-06-28	PCR	6
2020-05-19	16414	5/14/2020	76	VALLE	76001	CALI	81	1	F	Related	Home	mild			Recovered	2020-05-12		2020-05-19	2020-06-17	Time	6
2020-05-19	16442	5/9/2020	76	VALLE	76001	CALI	8	1	F	Related	Home	mild			Recovered	2020-05-09		2020-05-19	2020-06-13	PCR	6
2020-05-19	16443	5/13/2020	76	VALLE	76001	CALI	39	1	M	Related	Home	mild			Recovered	2020-05-08		2020-05-19	2020-06-01	PCR	6
2020-05-19	16445	5/14/2020	76	VALLE	76001	CALI	62	1	F	Related	Home	mild			Recovered	2020-05-13		2020-05-19	2020-06-27	PCR	6
2020-05-19	16446	5/14/2020	76	VALLE	76001	CALI	24	1	M	Related	Home	mild			Recovered	2020-05-11		2020-05-19	2020-06-10	PCR	6
2020-05-19	16447	5/14/2020	76	VALLE	76001	CALI	70	1	M	Community	Home	mild			Recovered	2020-05-09		2020-05-19	2020-06-09	PCR	6
2020-05-19	16448	5/14/2020	76	VALLE	76001	CALI	21	1	M	Related	Home	mild			Recovered	2020-05-12		2020-05-19	2020-06-17	PCR	6
2020-05-19	16452	5/14/2020	76	VALLE	76001	CALI	62	1	F	Related	Home	mild			Recovered	2020-05-12		2020-05-19	2020-05-30	PCR	6
2020-05-19	16453	5/14/2020	76	VALLE	76001	CALI	51	1	M	Related	Home	mild			Recovered	2020-05-01		2020-05-19	2020-06-29	PCR	6
2020-05-19	16455	5/15/2020	76	VALLE	76001	CALI	42	1	M	Related	Home	mild			Recovered	2020-05-13		2020-05-19	2020-06-17	PCR	6
2020-05-19	16456	5/15/2020	76	VALLE	76001	CALI	39	1	M	Related	Home	mild			Recovered	2020-05-11		2020-05-19	2020-07-29	PCR	6
2020-05-19	16457	5/15/2020	76	VALLE	76001	CALI	64	1	M	Community	Home	mild			Recovered	2020-05-08		2020-05-19	2020-06-08	PCR	6
2020-05-19	16458	5/15/2020	76	VALLE	76001	CALI	43	1	M	Related	Home	mild			Recovered	2020-05-13		2020-05-19	2020-06-04	PCR	6
2020-05-19	16459	5/15/2020	76	VALLE	76001	CALI	26	1	F	Related	Home	mild			Recovered	2020-05-13		2020-05-19	2020-06-17	PCR	6
2020-05-19	16460	5/15/2020	76	VALLE	76001	CALI	4	1	M	Related	Home	mild			Recovered	2020-05-15		2020-05-19	2020-06-17	PCR	6
2020-05-19	16461	5/16/2020	76	VALLE	76001	CALI	37	1	M	Community	Home	mild			Recovered	2020-05-10		2020-05-19	2020-06-04	PCR	6
2020-05-19	16462	5/15/2020	76	VALLE	76001	CALI	20	1	F	Community	Home	mild			Recovered	2020-05-11		2020-05-19	2020-06-10	PCR	5
2020-05-19	16463	5/15/2020	76	VALLE	76001	CALI	18	1	F	Community	Home	mild			Recovered	2020-05-05		2020-05-19	2020-06-01	PCR	6
2020-05-19	16464	5/15/2020	76	VALLE	76001	CALI	34	1	M	Related	Home	mild			Recovered	2020-05-13		2020-05-19	2020-06-28	PCR	6
2020-05-19	16465	5/15/2020	76	VALLE	76001	CALI	80	1	M	Community	Dead	Dead			Dead	2020-05-01	2020-06-06	2020-05-19			6
2020-05-19	16466	5/16/2020	76	VALLE	76001	CALI	22	1	F	Community	Home	mild			Recovered	2020-05-16		2020-05-19	2020-06-17	PCR	6
2020-05-19	16467	5/14/2020	76	VALLE	76001	CALI	77	1	F	Community	Home	mild			Recovered	2020-05-13		2020-05-19	2020-11-04	PCR	6
2020-05-19	16468	5/14/2020	76	VALLE	76001	CALI	78	1	M	Community	Home	mild			Recovered	2020-05-14		2020-05-19	2020-06-17	PCR	6
2020-05-19	16469	5/14/2020	76	VALLE	76001	CALI	78	1	F	Community	Home	mild			Recovered	2020-05-14		2020-05-19	2020-06-10	PCR	6
2020-05-19	16470	5/14/2020	76	VALLE	76001	CALI	78	1	M	Community	Home	mild			Recovered	2020-05-14		2020-05-19	2020-06-01	PCR	6
2020-05-19	16471	5/14/2020	76	VALLE	76001	CALI	78	1	M	Community	Home	mild			Recovered	2020-05-14		2020-05-19	2020-06-17	Time	6
2020-05-19	16472	5/14/2020	76	VALLE	76001	CALI	70	1	M	Community	Home	mild			Recovered	2020-05-14		2020-05-19	2020-06-17	PCR	6
2020-05-19	16473	5/14/2020	76	VALLE	76001	CALI	70	1	F	Community	Home	mild			Recovered	2020-05-14		2020-05-19	2020-06-17	Time	6
2020-05-19	16474	5/13/2020	76	VALLE	76001	CALI	32	1	M	Community	Home	mild			Recovered	2020-05-13		2020-05-19	2020-06-26	PCR	6
2020-05-19	16475	5/15/2020	76	VALLE	76001	CALI	31	1	F	Related	Home	mild			Recovered	2020-05-02		2020-05-19	2020-06-07	PCR	6
2020-05-19	16598	5/11/2020	76	VALLE	76001	CALI	37	1	F	Community	Home	mild			Recovered	2020-05-08		2020-05-19	2020-06-08	Time	6
2020-05-19	16599	5/14/2020	76	VALLE	76001	CALI	22	1	F	Community	Home	mild			Recovered	2020-05-14		2020-05-19	2020-06-17	Time	6
2020-05-19	16600	5/14/2020	76	VALLE	76001	CALI	22	1	F	Related	Home	mild			Recovered	2020-05-10		2020-05-19	2020-06-10	PCR	6
2020-05-19	16601	5/15/2020	76	VALLE	76001	CALI	42	1	M	Community	Home	mild			Recovered	2020-05-13		2020-05-19	2020-05-28	PCR	6
2020-05-19	16602	5/14/2020	76	VALLE	76001	CALI	76	1	M	Related	Dead	Dead			Dead	2020-05-14	2020-08-23	2020-05-19			6
2020-05-19	16603	5/17/2020	76	VALLE	76001	CALI	69	1	F	Related	Home	mild			Recovered	2020-05-05		2020-05-19	2020-06-07	PCR	6
2020-05-19	16604	5/17/2020	76	VALLE	76001	CALI	51	1	F	Related	Home	mild			Recovered	2020-05-17		2020-05-19	2020-06-17	PCR	6
2020-05-19	16605	5/17/2020	76	VALLE	76001	CALI	27	1	M	Related	Home	mild			Recovered	2020-05-10		2020-05-19	2020-06-28	PCR	5
2020-05-19	16606	5/17/2020	76	VALLE	76001	CALI	27	1	F	Related	Home	mild			Recovered	2020-05-17		2020-05-19	2020-06-10	PCR	6
2020-05-19	16607	5/17/2020	76	VALLE	76001	CALI	32	1	M	Community	Home	mild			Recovered	2020-05-17		2020-05-19	2020-06-17	PCR	6
2020-05-19	16608	5/16/2020	76	VALLE	76001	CALI	41	1	F	Community	Home	mild			Recovered	2020-05-07		2020-05-19	2020-06-28	PCR	6
2020-05-19	16609	5/15/2020	76	VALLE	76001	CALI	45	1	M	Community	Home	mild			Recovered	2020-05-09		2020-05-19	2020-07-28	PCR	6
2020-05-19	16610	5/16/2020	76	VALLE	76001	CALI	45	1	M	Related	Home	mild			Recovered	2020-05-13		2020-05-19	2020-06-17	PCR	5
2020-05-19	16611	5/16/2020	76	VALLE	76001	CALI	37	1	F	Community	Home	mild			Recovered	2020-05-16		2020-05-19	2020-06-17	Time	6
2020-05-19	16612	5/17/2020	76	VALLE	76001	CALI	49	1	F	Community	Home	mild			Recovered	2020-05-09		2020-05-19	2020-06-10	PCR	6
2020-05-19	16613	5/18/2020	76	VALLE	76001	CALI	34	1	F	Related	Home	mild			Recovered	2020-05-15		2020-05-19	2020-06-17	PCR	6
2020-05-19	16614	5/14/2020	76	VALLE	76001	CALI	58	1	M	Related	Home	mild			Recovered	2020-05-11		2020-05-19	2020-06-10	PCR	6
2020-05-19	16615	5/14/2020	76	VALLE	76001	CALI	31	1	M	Related	Home	mild			Recovered	2020-05-12		2020-05-19	2020-06-17	PCR	6
2020-05-19	16616	5/17/2020	76	VALLE	76001	CALI	34	1	M	Related	Home	mild			Recovered	2020-05-10		2020-05-19	2020-06-28	PCR	6
2020-05-19	16617	5/18/2020	76	VALLE	76001	CALI	41	1	M	Community	Home	mild			Recovered	2020-05-10		2020-05-19	2020-05-28	PCR	6
2020-05-19	16618	5/16/2020	76	VALLE	76001	CALI	68	1	F	Related	Home	mild			Recovered	2020-05-13		2020-05-19	2020-06-03	PCR	6
2020-05-19	16636	5/15/2020	76	VALLE	76001	CALI	44	1	M	Related	Home	mild			Recovered	2020-05-08		2020-05-19	2020-06-28	PCR	6
2020-05-19	16637	5/15/2020	76	VALLE	76001	CALI	43	1	M	Community	Home	mild			Recovered	2020-05-10		2020-05-19	2020-06-06	PCR	6
2020-05-19	16638	5/15/2020	76	VALLE	76001	CALI	80	1	F	Related	Dead	Dead			Dead	2020-05-08	2020-05-20	2020-05-19			6
2020-05-19	16639	5/15/2020	76	VALLE	76001	CALI	29	1	F	Community	Home	mild			Recovered	2020-05-13		2020-05-19	2020-06-08	PCR	6
2020-05-19	16640	5/15/2020	76	VALLE	76001	CALI	37	1	M	Community	Home	mild			Recovered	2020-05-09		2020-05-19	2020-05-31	PCR	6
2020-05-19	16641	5/15/2020	76	VALLE	76001	CALI	60	1	M	Community	Home	mild			Recovered	2020-05-10		2020-05-19	2020-06-10	PCR	6
2020-05-19	16642	5/15/2020	76	VALLE	76001	CALI	36	1	M	Community	Home	mild			Recovered	2020-05-12		2020-05-19	2020-06-17	PCR	6
2020-05-19	16643	5/15/2020	76	VALLE	76001	CALI	38	1	M	Community	Home	mild			Recovered	2020-05-12		2020-05-19	2020-06-05	PCR	6
2020-05-19	16646	5/14/2020	76	VALLE	76001	CALI	49	1	M	Related	Home	mild			Recovered	2020-05-08		2020-05-19	2020-06-08	PCR	1	NASA_PAÉZ
2020-05-19	16659	5/14/2020	76	VALLE	76001	CALI	27	1	M	Community	Home	mild			Recovered	2020-05-08		2020-05-19	2020-06-08	PCR	6
2020-05-19	16660	5/15/2020	76	VALLE	76001	CALI	58	1	M	Related	Home	mild			Recovered	2020-05-12		2020-05-19	2020-06-17	PCR	6
2020-05-19	16661	5/8/2020	76	VALLE	76001	CALI	92	1	M	Community	Dead	Dead			Dead	2020-05-03	2020-05-13	2020-05-19			6
2020-05-19	16662	5/15/2020	76	VALLE	76001	CALI	73	1	F	Community	Home	mild			Recovered	2020-05-04		2020-05-19	2020-06-28	PCR	6
2020-05-19	16664	5/17/2020	76	VALLE	76001	CALI	24	1	M	Community	Home	mild			Recovered	2020-05-16		2020-05-19	2020-08-30	Time	6
2020-05-19	16665	5/14/2020	76	VALLE	76001	CALI	49	1	M	Community	Home	mild			Recovered	2020-05-10		2020-05-19	2020-06-10	PCR	6
2020-05-19	16666	5/16/2020	76	VALLE	76001	CALI	58	1	M	Community	Home	mild			Recovered	2020-05-14		2020-05-19	2020-06-17	PCR	6
2020-05-19	16904	5/2/2020	76	VALLE	76001	CALI	51	1	F	Related	Home	mild			Recovered	2020-04-28		2020-05-19	2020-06-05	PCR	6
2020-05-19	16909	5/9/2020	76	VALLE	76001	CALI	18	1	F	Related	Home	mild			Recovered	2020-04-02		2020-05-19	2020-06-01	PCR	6
2020-05-19	16915	4/2/2020	76	VALLE	76001	CALI	43	1	M	Related	Home	mild			Recovered	2020-04-01		2020-05-19	2020-07-04	PCR	6
2020-05-20	17016	5/14/2020	76	VALLE	76001	CALI	31	1	F	Related	Home	mild			Recovered	2020-05-12		2020-05-20	2020-06-10	PCR	6
2020-05-20	17090	5/18/2020	76	VALLE	76001	CALI	31	1	F	Community	Home	mild			Recovered	2020-05-13		2020-05-20	2020-06-17	Time	6
2020-05-20	17163	5/8/2020	76	VALLE	76001	CALI	35	1	F	Related	Home	mild			Recovered	2020-05-08		2020-05-20	2020-06-08	PCR	6
2020-05-20	17164	5/16/2020	76	VALLE	76001	CALI	54	1	F	Community	Home	mild			Recovered	2020-05-08		2020-05-20	2020-06-09	PCR	6
2020-05-20	17165	5/17/2020	76	VALLE	76001	CALI	95	1	M	Community	Dead	Dead			Dead	2020-05-09	2020-05-19	2020-05-20			6
2020-05-20	17166	5/14/2020	76	VALLE	76001	CALI	54	1	M	Related	Home	mild			Recovered	2020-05-09		2020-05-20	2020-06-28	Time	6
2020-05-20	17176	5/16/2020	76	VALLE	76001	CALI	44	1	F	Community	Home	mild			Recovered	2020-05-06		2020-05-20	2020-06-02	PCR	6
2020-05-20	17177	5/15/2020	76	VALLE	76001	CALI	38	1	F	Related	Home	mild			Recovered	2020-05-11		2020-05-20	2020-06-10	PCR	6
2020-05-20	17180	5/14/2020	76	VALLE	76001	CALI	20	1	F	Community	Home	mild			Recovered	2020-05-12		2020-05-20	2020-06-06	PCR	6
2020-05-20	17231	5/17/2020	76	VALLE	76001	CALI	68	1	F	Community	Home	mild			Recovered	2020-05-17		2020-05-20	2020-06-28	PCR	6
2020-05-20	17232	5/18/2020	76	VALLE	76001	CALI	17	1	M	Related	Home	mild			Recovered	2020-05-18		2020-05-20	2020-06-18	PCR	5
2020-05-20	17233	5/18/2020	76	VALLE	76001	CALI	56	1	F	Community	Home	mild			Recovered	2020-05-10		2020-05-20	2020-06-01	PCR	5
2020-05-20	17234	5/18/2020	76	VALLE	76001	CALI	51	1	M	Community	Home	mild			Recovered	2020-05-14		2020-05-20	2020-06-28	PCR	6
2020-05-20	17235	5/18/2020	76	VALLE	76001	CALI	17	1	F	Community	Home	mild			Recovered	2020-05-14		2020-05-20	2020-06-17	Time	1	Por definir
2020-05-20	17236	5/18/2020	76	VALLE	76001	CALI	31	1	M	Related	Home	mild			Recovered	2020-05-18		2020-05-20	2020-06-03	PCR	6
2020-05-20	17237	5/18/2020	76	VALLE	76001	CALI	23	1	M	Related	Home	mild			Recovered	2020-05-14		2020-05-20	2020-06-28	PCR	1	Por definir
2020-05-20	17238	5/18/2020	76	VALLE	76001	CALI	30	1	F	Related	Home	mild			Recovered	2020-05-17		2020-05-20	2020-06-17	Time	6
2020-05-20	17239	5/18/2020	76	VALLE	76001	CALI	41	1	M	Community	Home	mild			Recovered	2020-05-16		2020-05-20	2020-06-15	PCR	6
2020-05-20	17240	5/18/2020	76	VALLE	76001	CALI	54	1	M	Community	Home	mild			Recovered	2020-05-10		2020-05-20	2020-06-10	PCR	6
2020-05-20	17241	5/18/2020	76	VALLE	76001	CALI	68	1	M	Related	Dead	Dead			Dead	2020-05-12	2020-07-08	2020-05-20			6
2020-05-20	17242	5/18/2020	76	VALLE	76001	CALI	14	1	F	Related	Home	mild			Recovered	2020-05-16		2020-05-20	2020-06-17	Time	5
2020-05-20	17243	5/18/2020	76	VALLE	76001	CALI	9	2	M	Community	Home	mild			Recovered	2020-05-15		2020-05-20	2020-06-03	PCR	5
2020-05-20	17244	5/18/2020	76	VALLE	76001	CALI	54	1	F	Community	Home	mild			Recovered	2020-05-15		2020-05-20	2020-06-17	PCR	5
2020-05-20	17245	5/18/2020	76	VALLE	76001	CALI	43	1	M	Related	Home	mild			Recovered	2020-05-15		2020-05-20	2020-06-10	PCR	6
2020-05-20	17247	5/17/2020	76	VALLE	76001	CALI	61	1	M	Related	Home	mild			Recovered	2020-05-10		2020-05-20	2020-08-10	PCR	5
2020-05-20	17248	5/16/2020	76	VALLE	76001	CALI	47	1	M	Community	Home	mild			Recovered	2020-05-14		2020-05-20	2020-06-08	PCR	6
2020-05-20	17263	5/15/2020	76	VALLE	76001	CALI	8	1	M	Related	Home	mild			Recovered	2020-05-10		2020-05-20	2020-06-10	PCR	6
2020-05-20	17264	5/17/2020	76	VALLE	76001	CALI	58	1	M	Community	Home	mild			Recovered	2020-05-11		2020-05-20	2020-06-10	PCR	6
2020-05-20	17265	5/16/2020	76	VALLE	76001	CALI	40	1	M	Community	Home	mild			Recovered	2020-05-15		2020-05-20	2020-07-31	PCR	6
2020-05-20	17286	5/16/2020	76	VALLE	76001	CALI	33	1	F	Related	Home	mild			Recovered	2020-05-11		2020-05-20	2020-06-02	PCR	6
2020-05-20	17339	5/8/2020	76	VALLE	76001	CALI	60	1	M	Related	Home	mild			Recovered	2020-04-24		2020-05-20	2020-06-26	PCR	6
2020-05-20	17340	5/12/2020	76	VALLE	76001	CALI	2	1	F	Related	Home	mild			Recovered	2020-05-10		2020-05-20	2020-06-09	PCR	6
2020-05-20	17341	5/12/2020	76	VALLE	76001	CALI	18	1	F	Related	Home	mild			Recovered	2020-05-02		2020-05-20	2020-06-09	PCR	6
2020-05-20	17342	5/12/2020	76	VALLE	76001	CALI	44	1	F	Community	Home	mild			Recovered	2020-05-07		2020-05-20	2020-06-01	PCR	6
2020-05-20	17343	5/12/2020	76	VALLE	76001	CALI	49	1	M	Related	Home	mild			Recovered	2020-05-04		2020-05-20	2020-06-08	PCR	6
2020-05-20	17347	5/17/2020	76	VALLE	76001	CALI	31	1	F	Related	Home	mild			Recovered	2020-05-10		2020-05-20	2020-06-05	PCR	1	Por definir
2020-05-20	17348	5/17/2020	76	VALLE	76001	CALI	36	1	F	Related	Home	mild			Recovered	2020-05-14		2020-05-20	2020-06-17	PCR	1	Por definir
2020-05-20	17388	5/17/2020	76	VALLE	76001	CALI	58	1	M	Related	Home	mild			Recovered	2020-05-08		2020-05-20	2020-06-08	PCR	6
2020-05-20	17389	5/14/2020	76	VALLE	76001	CALI	61	1	M	Community	Home	mild			Recovered	2020-05-11		2020-05-20	2020-06-10	PCR	6
2020-05-20	17390	5/17/2020	76	VALLE	76001	CALI	78	1	M	Related	Home	mild			Recovered	2020-05-14		2020-05-20	2020-06-17	PCR	1	Por definir
2020-05-20	17391	5/15/2020	76	VALLE	76001	CALI	74	1	M	Community	Dead	Dead			Dead	2020-05-09	2020-06-01	2020-05-20			1	Por definir
2020-05-20	17394	5/11/2020	76	VALLE	76001	CALI	34	1	M	Related	Home	mild			Recovered	2020-05-09		2020-05-20	2020-06-04	PCR	6
2020-05-20	17395	5/15/2020	76	VALLE	76001	CALI	48	1	M	Community	Home	mild			Recovered	2020-05-10		2020-05-20	2020-06-28	PCR	6
2020-05-20	17396	5/12/2020	76	VALLE	76001	CALI	25	1	M	Community	Home	mild			Recovered	2020-05-09		2020-05-20	2020-06-04	PCR	1	Por definir
2020-05-20	17401	5/14/2020	76	VALLE	76001	CALI	60	1	M	Related	Home	mild			Recovered	2020-05-04		2020-05-20	2020-06-08	PCR	5
2020-05-20	17402	5/12/2020	76	VALLE	76001	CALI	14	1	M	Community	Home	mild			Recovered	2020-05-06		2020-05-20	2020-06-08	PCR	1	Por definir
2020-05-20	17403	5/12/2020	76	VALLE	76001	CALI	60	1	M	Community	Home	mild			Recovered	2020-05-05		2020-05-20	2020-06-04	PCR	1	Por definir
2020-05-20	17404	5/13/2020	76	VALLE	76001	CALI	56	1	M	Community	Home	mild			Recovered	2020-05-12		2020-05-20	2020-06-29	PCR	5
2020-05-20	17405	5/13/2020	76	VALLE	76001	CALI	56	1	F	Community	Home	mild			Recovered	2020-05-04		2020-05-20	2020-06-28	PCR	1	Por definir
2020-05-20	17406	5/12/2020	76	VALLE	76001	CALI	33	1	F	Community	Home	mild			Recovered	2020-05-05		2020-05-20	2020-06-03	PCR	5
2020-05-20	17407	5/12/2020	76	VALLE	76001	CALI	56	1	F	Related	Home	mild			Recovered	2020-05-06		2020-05-20	2020-06-08	PCR	5
2020-05-20	17408	5/9/2020	76	VALLE	76001	CALI	44	1	F	Related	Home	mild			Recovered	2020-05-04		2020-05-20	2020-06-28	PCR	5
2020-05-20	17409	5/16/2020	76	VALLE	76001	CALI	62	1	M	Related	Home	mild			Recovered	2020-05-09		2020-05-20	2020-05-31	PCR	5
2020-05-20	17410	5/17/2020	76	VALLE	76001	CALI	72	1	M	Community	Home	mild			Recovered	2020-05-15		2020-05-20	2020-06-17	PCR	5
2020-05-20	17411	5/17/2020	76	VALLE	76001	CALI	35	1	M	Community	Home	mild			Recovered	2020-05-10		2020-05-20	2020-05-30	PCR	5
2020-05-20	17413	5/18/2020	76	VALLE	76001	CALI	31	1	F	Related	Home	mild			Recovered	2020-05-12		2020-05-20	2020-06-08	PCR	5
2020-05-20	17414	5/18/2020	76	VALLE	76001	CALI	27	1	M	Community	Home	mild			Recovered	2020-05-15		2020-05-20	2020-06-01	PCR	5
2020-05-20	17415	5/12/2020	76	VALLE	76001	CALI	26	1	F	Community	Home	mild			Recovered	2020-05-11		2020-05-20	2020-06-01	PCR	5
2020-05-20	17416	5/18/2020	76	VALLE	76001	CALI	50	1	M	Related	Home	mild			Recovered	2020-05-15		2020-05-20	2020-05-30	PCR	1	Por definir
2020-05-20	17417	5/16/2020	76	VALLE	76001	CALI	37	1	F	Community	Home	mild			Recovered	2020-05-12		2020-05-20	2020-06-12	PCR	1	Por definir
2020-05-20	17419	5/15/2020	76	VALLE	76001	CALI	24	1	F	Related	Home	mild			Recovered	2020-05-14		2020-05-20	2020-06-17	PCR	1	Por definir
2020-05-20	17420	5/15/2020	76	VALLE	76001	CALI	32	1	M	Related	Home	mild			Recovered	2020-05-13		2020-05-20	2020-06-17	PCR	6
2020-05-20	17424	5/16/2020	76	VALLE	76001	CALI	19	1	F	Related	Home	mild			Recovered	2020-05-15		2020-05-20	2020-06-07	PCR	6
2020-05-20	17425	5/15/2020	76	VALLE	76001	CALI	20	1	M	Related	Home	mild			Recovered	2020-05-12		2020-05-20	2020-06-17	PCR	6
2020-05-20	17426	5/15/2020	76	VALLE	76001	CALI	28	1	M	Community	Home	mild			Recovered	2020-05-13		2020-05-20	2020-06-13	PCR	6
2020-05-20	17427	5/15/2020	76	VALLE	76001	CALI	46	1	F	Related	Home	mild			Recovered	2020-05-10		2020-05-20	2020-06-10	Time	5
2020-05-21	17728	4/11/2020	76	VALLE	76001	CALI	64	1	F	Community	Home	mild			Recovered	2020-04-05		2020-05-21	2020-06-05	PCR	6
2020-05-21	17802	5/18/2020	76	VALLE	76001	CALI	5	1	F	Community	Home	mild			Recovered	2020-05-16		2020-05-21	2020-06-17	PCR	6
2020-05-21	17804	5/20/2020	76	VALLE	76001	CALI	36	1	F	Community	Home	mild			Recovered	2020-05-14		2020-05-21	2020-06-28	PCR	6
2020-05-21	17805	5/15/2020	76	VALLE	76001	CALI	22	1	F	Related	Home	mild			Recovered	2020-05-10		2020-05-21	2020-06-09	PCR	6
2020-05-21	17809	5/17/2020	76	VALLE	76001	CALI	62	1	F	Community	Home	mild			Recovered	2020-05-10		2020-05-21	2020-06-28	PCR	6
2020-05-21	17890	5/13/2020	76	VALLE	76001	CALI	82	1	F	Community	Home	mild			Recovered	2020-05-06		2020-05-21	2020-06-08	PCR	6
2020-05-21	17892	5/7/2020	76	VALLE	76001	CALI	22	1	F	Related	Home	mild			Recovered	2020-05-07		2020-05-21	2020-06-09	PCR	6
2020-05-21	17893	5/11/2020	76	VALLE	76001	CALI	48	1	F	Community	Home	mild			Recovered	2020-05-11		2020-05-21	2020-06-12	PCR	6
2020-05-21	17894	5/11/2020	76	VALLE	76001	CALI	24	1	F	Community	Home	mild			Recovered	2020-05-09		2020-05-21	2020-06-12	PCR	6
2020-05-21	17895	5/9/2020	76	VALLE	76001	CALI	66	1	M	Community	Home	mild			Recovered	2020-05-09		2020-05-21	2020-06-10	PCR	6
2020-05-21	17896	5/9/2020	76	VALLE	76001	CALI	41	1	F	Community	Home	mild			Recovered	2020-05-09		2020-05-21	2020-06-12	PCR	5
2020-05-21	17897	5/15/2020	76	VALLE	76001	CALI	59	1	F	Community	Home	mild			Recovered	2020-05-07		2020-05-21	2020-06-28	PCR	6
2020-05-21	17898	5/15/2020	76	VALLE	76001	CALI	54	1	M	Community	Home	mild			Recovered	2020-05-12		2020-05-21	2020-06-28	PCR	6
2020-05-21	17899	5/15/2020	76	VALLE	76001	CALI	26	1	F	Related	Home	mild			Recovered	2020-05-10		2020-05-21	2020-06-01	PCR	6
2020-05-21	17900	5/18/2020	76	VALLE	76001	CALI	58	1	F	Community	Dead	Dead			Dead	2020-05-07	2020-05-26	2020-05-21			6
2020-05-21	17901	5/18/2020	76	VALLE	76001	CALI	47	1	F	Community	Home	mild			Recovered	2020-05-11		2020-05-21	2020-05-31	PCR	6
2020-05-21	17902	5/16/2020	76	VALLE	76001	CALI	36	1	F	Related	Home	mild			Recovered	2020-05-15		2020-05-21	2020-06-17	PCR	6
2020-05-21	17903	5/18/2020	76	VALLE	76001	CALI	21	1	M	Related	Home	mild			Recovered	2020-05-15		2020-05-21	2020-06-17	PCR	1	Por definir
2020-05-21	17904	5/17/2020	76	VALLE	76001	CALI	43	1	M	Community	Home	mild			Recovered	2020-05-13		2020-05-21	2020-06-17	PCR	6
2020-05-21	17905	5/18/2020	76	VALLE	76001	CALI	18	1	F	Related	Home	mild			Recovered	2020-05-18		2020-05-21	2020-06-04	PCR	1	Por definir
2020-05-21	17906	5/18/2020	76	VALLE	76001	CALI	57	1	F	Related	Home	mild			Recovered	2020-05-13		2020-05-21	2020-06-06	PCR	6
2020-05-21	17907	5/18/2020	76	VALLE	76001	CALI	51	1	F	Related	Home	mild			Recovered	2020-05-14		2020-05-21	2020-06-28	PCR	6
2020-05-21	17908	5/18/2020	76	VALLE	76001	CALI	31	1	F	Related	Home	mild			Recovered	2020-05-12		2020-05-21	2020-07-10	PCR	6
2020-05-21	17909	5/18/2020	76	VALLE	76001	CALI	23	1	F	Related	Home	mild			Recovered	2020-05-13		2020-05-21	2020-06-17	Time	6
2020-05-21	17910	5/18/2020	76	VALLE	76001	CALI	44	1	M	Related	Home	mild			Recovered	2020-05-11		2020-05-21	2020-06-05	PCR	6
2020-05-21	17911	5/18/2020	76	VALLE	76001	CALI	37	1	M	Community	Home	mild			Recovered	2020-05-12		2020-05-21	2020-06-04	PCR	6
2020-05-21	17912	5/18/2020	76	VALLE	76001	CALI	61	1	F	Related	Home	mild			Recovered	2020-05-18		2020-05-21	2020-06-10	PCR	6
2020-05-21	17913	5/18/2020	76	VALLE	76001	CALI	39	1	M	Community	Home	mild			Recovered	2020-05-15		2020-05-21	2020-06-17	PCR	6
2020-05-21	17914	5/16/2020	76	VALLE	76001	CALI	51	1	F	Related	Home	mild			Recovered	2020-05-12		2020-05-21	2020-06-28	PCR	5
2020-05-21	17915	5/17/2020	76	VALLE	76001	CALI	46	1	F	Community	Home	mild			Recovered	2020-05-12		2020-05-21	2020-06-28	PCR	5
2020-05-21	17917	5/19/2020	76	VALLE	76001	CALI	58	1	F	Community	Home	mild			Recovered	2020-05-16		2020-05-21	2020-06-17	Time	6
2020-05-21	17918	5/19/2020	76	VALLE	76001	CALI	63	1	F	Related	Home	mild			Recovered	2020-05-19		2020-05-21	2020-06-19	PCR	6
2020-05-21	17919	5/19/2020	76	VALLE	76001	CALI	53	1	F	Related	Home	mild			Recovered	2020-05-16		2020-05-21	2020-06-17	Time	6
2020-05-21	17920	5/19/2020	76	VALLE	76001	CALI	51	1	M	Community	Home	mild			Recovered	2020-05-17		2020-05-21	2020-06-14	PCR	6
2020-05-21	17921	5/19/2020	76	VALLE	76001	CALI	43	1	F	Community	Home	mild			Recovered	2020-05-13		2020-05-21	2020-06-17	Time	6
2020-05-21	17922	5/19/2020	76	VALLE	76001	CALI	60	1	F	Related	Home	mild			Recovered	2020-05-19		2020-05-21	2020-06-19	Time	6
2020-05-21	17923	5/19/2020	76	VALLE	76001	CALI	27	1	M	Related	Home	mild			Recovered	2020-05-14		2020-05-21	2020-06-17	Time	6
2020-05-21	17924	5/19/2020	76	VALLE	76001	CALI	54	1	M	Community	Home	mild			Recovered	2020-05-12		2020-05-21	2020-06-17	Time	6
2020-05-21	17925	5/18/2020	76	VALLE	76001	CALI	41	1	M	Community	Home	mild			Recovered	2020-05-08		2020-05-21	2020-06-08	PCR	6
2020-05-21	17926	5/18/2020	76	VALLE	76001	CALI	56	1	M	Community	Home	mild			Recovered	2020-05-09		2020-05-21	2020-05-29	PCR	6
2020-05-21	17927	5/18/2020	76	VALLE	76001	CALI	47	1	F	Community	Home	mild			Recovered	2020-05-09		2020-05-21	2020-05-29	PCR	6
2020-05-21	17928	5/19/2020	76	VALLE	76001	CALI	27	1	F	Community	Home	mild			Recovered	2020-05-19		2020-05-21	2020-06-02	PCR	6
2020-05-21	17929	5/19/2020	76	VALLE	76001	CALI	62	1	F	Community	Home	mild			Recovered	2020-05-12		2020-05-21	2020-05-26	PCR	6
2020-05-21	18033	5/17/2020	76	VALLE	76001	CALI	72	1	M	Community	Home	mild			Recovered	2020-05-10		2020-05-21	2020-06-10	PCR	6
2020-05-21	18039	5/18/2020	76	VALLE	76001	CALI	29	1	F	Community	Home	mild			Recovered	2020-04-28		2020-05-21	2020-06-18	PCR	6
2020-05-21	18040	5/14/2020	76	VALLE	76001	CALI	34	1	M	Related	Home	mild			Recovered	2020-05-14		2020-05-21	2020-06-11	PCR	6
2020-05-21	18042	5/18/2020	76	VALLE	76001	CALI	68	1	F	Related	Home	mild			Recovered	2020-05-01		2020-05-21	2020-06-08	Time	6
2020-05-21	18043	5/18/2020	76	VALLE	76001	CALI	73	1	M	Related	Home	mild			Recovered	2020-05-01		2020-05-21	2020-06-02	PCR	6
2020-05-21	18044	5/18/2020	76	VALLE	76001	CALI	16	1	M	Related	Home	mild			Recovered	2020-05-10		2020-05-21	2020-06-02	PCR	6
2020-05-21	18046	5/14/2020	76	VALLE	76001	CALI	48	1	M	Community	Dead	Dead			Dead	2020-05-10	2020-05-18	2020-05-21			6
2020-05-21	18093	5/19/2020	76	VALLE	76001	CALI	63	1	F	Related	Home	mild			Recovered	2020-05-15		2020-05-21	2020-06-08	PCR	1	Por definir
2020-05-21	18206	5/16/2020	76	VALLE	76001	CALI	63	1	M	Related	Home	mild			Recovered	2020-05-11		2020-05-21	2020-06-08	PCR	5
2020-05-21	18224	5/8/2020	76	VALLE	76001	CALI	48	1	M	Community	Home	mild			Recovered	2020-05-01		2020-05-21	2020-05-26	PCR	6
2020-05-21	18359	5/13/2020	76	VALLE	76001	CALI	34	1	M	Related	Home	mild			Recovered			2020-05-21	2020-06-06	PCR	5
2020-05-21	18365	5/18/2020	76	VALLE	76001	CALI	52	1	F	Community	Home	mild			Recovered	2020-05-03		2020-05-21	2020-06-28	PCR	6
2020-05-21	18367	5/13/2020	76	VALLE	76001	CALI	29	1	F	Community	Home	mild			Recovered	2020-05-11		2020-05-21	2020-06-06	PCR	6
2020-05-21	18368	5/18/2020	76	VALLE	76001	CALI	7	1	M	Community	Home	mild			Recovered	2020-05-16		2020-05-21	2020-06-17	PCR	6
2020-05-22	18417	5/14/2020	76	VALLE	76001	CALI	4	1	M	Related	Home	mild			Recovered	2020-05-14		2020-05-22	2020-06-05	PCR	6
2020-05-22	18418	5/16/2020	76	VALLE	76001	CALI	72	1	F	Related	Home	mild			Recovered	2020-05-15		2020-05-22	2020-06-04	PCR	6
2020-05-22	18422	5/16/2020	76	VALLE	76001	CALI	22	1	M	Community	Home	mild			Recovered	2020-05-03		2020-05-22	2020-06-08	Time	1	Por definir
2020-05-22	18433	5/11/2020	76	VALLE	76001	CALI	34	1	F	Related	Home	mild			Recovered	2020-05-02		2020-05-22	2020-06-04	PCR	6
2020-05-22	18434	5/11/2020	76	VALLE	76001	CALI	65	1	F	Related	Home	mild			Recovered	2020-05-01		2020-05-22	2020-06-04	PCR	6
2020-05-22	18435	5/19/2020	76	VALLE	76001	CALI	45	1	F	Community	Home	mild			Recovered	2020-05-13		2020-05-22	2020-06-28	Time	6
2020-05-22	18436	5/18/2020	76	VALLE	76001	CALI	35	1	M	Community	Home	mild			Recovered	2020-05-13		2020-05-22	2020-06-14	PCR	6
2020-05-22	18437	5/16/2020	76	VALLE	76001	CALI	5	2	M	Related	Home	mild			Recovered	2020-05-10		2020-05-22	2020-06-12	PCR	6
2020-05-22	18438	4/21/2020	76	VALLE	76001	CALI	27	1	F	Community	Home	mild			Recovered	2020-04-13		2020-05-22	2020-06-05	PCR	6
2020-05-22	18532	5/18/2020	76	VALLE	76001	CALI	49	1	F	Related	Home	mild			Recovered	2020-05-13		2020-05-22	2020-06-28	PCR	6
2020-05-22	18533	5/18/2020	76	VALLE	76001	CALI	46	1	M	Related	Dead	Dead			Dead	2020-05-12	2020-05-20	2020-05-22			6
2020-05-22	18534	5/18/2020	76	VALLE	76001	CALI	43	1	M	Related	Home	mild			Recovered	2020-05-15		2020-05-22	2020-06-28	PCR	6
2020-05-22	18537	5/12/2020	76	VALLE	76001	CALI	27	1	M	Related	Home	mild			Recovered	2020-05-06		2020-05-22	2020-06-08	PCR	6
2020-05-22	18538	5/12/2020	76	VALLE	76001	CALI	63	1	F	Community	Home	mild			Recovered	2020-05-03		2020-05-22	2020-06-08	PCR	6
2020-05-22	18539	5/14/2020	76	VALLE	76001	CALI	67	1	M	Related	Home	mild			Recovered	2020-05-03		2020-05-22	2020-06-28	PCR	6
2020-05-22	18540	5/15/2020	76	VALLE	76001	CALI	36	1	F	Related	Home	mild			Recovered	2020-05-09		2020-05-22	2020-06-12	PCR	5
2020-05-22	18541	5/15/2020	76	VALLE	76001	CALI	24	1	F	Community	Home	mild			Recovered	2020-05-07		2020-05-22	2020-06-10	PCR	6
2020-05-22	18542	5/15/2020	76	VALLE	76001	CALI	39	1	F	Community	Home	mild			Recovered	2020-05-07		2020-05-22	2020-05-29	PCR	6
2020-05-22	18543	5/15/2020	76	VALLE	76001	CALI	40	1	F	Community	Home	mild			Recovered	2020-05-08		2020-05-22	2020-06-08	PCR	6
2020-05-22	18544	5/14/2020	76	VALLE	76001	CALI	40	1	M	Community	Home	mild			Recovered	2020-05-11		2020-05-22	2020-06-08	PCR	6
2020-05-22	18545	5/14/2020	76	VALLE	76001	CALI	22	1	M	Community	Home	mild			Recovered	2020-05-10		2020-05-22	2020-06-12	PCR	5
2020-05-22	18546	5/14/2020	76	VALLE	76001	CALI	34	1	M	Community	Home	mild			Recovered	2020-05-05		2020-05-22	2020-05-29	PCR	6
2020-05-22	18547	5/15/2020	76	VALLE	76001	CALI	59	1	F	Community	Home	mild			Recovered	2020-05-15		2020-05-22	2020-05-30	PCR	1	YANACONA
2020-05-22	18548	5/12/2020	76	VALLE	76001	CALI	33	1	F	Related	Home	mild			Recovered	2020-04-22		2020-05-22	2020-06-05	PCR	6
2020-05-22	18549	5/14/2020	76	VALLE	76001	CALI	36	1	F	Community	Home	mild			Recovered	2020-05-09		2020-05-22	2020-06-12	PCR	5
2020-05-22	18550	5/13/2020	76	VALLE	76001	CALI	83	1	M	Community	Home	mild			Recovered	2020-03-13		2020-05-22	2020-06-18	PCR	6
2020-05-22	18551	5/14/2020	76	VALLE	76001	CALI	79	1	M	Community	Home	mild			Recovered	2020-05-10		2020-05-22	2020-05-30	PCR	6
2020-05-22	18552	5/11/2020	76	VALLE	76001	CALI	74	1	F	Community	Home	mild			Recovered	2020-05-09		2020-05-22	2020-06-05	PCR	6
2020-05-22	18553	5/13/2020	76	VALLE	76001	CALI	24	1	F	Community	Home	mild			Recovered	2020-05-08		2020-05-22	2020-05-29	PCR	6
2020-05-22	18554	5/13/2020	76	VALLE	76001	CALI	26	1	F	Related	Home	mild			Recovered	2020-05-12		2020-05-22	2020-05-29	PCR	5
2020-05-22	18557	5/14/2020	76	VALLE	76001	CALI	25	1	F	Community	Home	mild			Recovered	2020-05-09		2020-05-22	2020-06-08	PCR	6
2020-05-22	18558	5/17/2020	76	VALLE	76001	CALI	64	1	M	Community	Home	mild			Recovered	2020-05-05		2020-05-22	2020-06-08	PCR	6
2020-05-22	18559	5/12/2020	76	VALLE	76001	CALI	37	1	M	Community	Home	mild			Recovered	2020-05-06		2020-05-22	2020-06-08	PCR	6
2020-05-22	18560	5/18/2020	76	VALLE	76001	CALI	31	1	M	Community	Home	mild			Recovered	2020-05-15		2020-05-22	2020-06-06	PCR	6
2020-05-22	18561	5/20/2020	76	VALLE	76001	CALI	49	1	M	Community	Dead	Dead			Dead	2020-05-15	2020-05-30	2020-05-22			6
2020-05-22	18562	5/17/2020	76	VALLE	76001	CALI	12	1	M	Community	Home	mild			Recovered	2020-05-15		2020-05-22	2020-05-31	PCR	6
2020-05-22	18618	5/18/2020	76	VALLE	76001	CALI	54	1	M	Community	Home	mild			Recovered	2020-05-18		2020-05-22	2020-06-09	PCR	6
2020-05-22	18619	5/19/2020	76	VALLE	76001	CALI	51	1	F	Community	Home	mild			Recovered	2020-05-13		2020-05-22	2020-06-17	PCR	6
2020-05-22	18621	5/20/2020	76	VALLE	76001	CALI	40	1	F	Community	Home	mild			Recovered	2020-05-12		2020-05-22	2020-06-17	PCR	6
2020-05-22	18622	5/20/2020	76	VALLE	76001	CALI	59	1	M	Community	Home	mild			Recovered	2020-05-15		2020-05-22	2020-06-13	PCR	6
2020-05-22	18623	5/20/2020	76	VALLE	76001	CALI	29	1	M	Related	Home	mild			Recovered	2020-05-14		2020-05-22	2020-06-17	PCR	6
2020-05-22	18624	5/20/2020	76	VALLE	76001	CALI	48	1	M	Community	Home	mild			Recovered	2020-05-16		2020-05-22	2020-06-17	Time	6
2020-05-22	18625	5/20/2020	76	VALLE	76001	CALI	58	1	M	Community	Home	mild			Recovered	2020-05-18		2020-05-22	2020-05-31	PCR	6
2020-05-22	18626	5/20/2020	76	VALLE	76001	CALI	56	1	M	Community	Home	mild			Recovered	2020-05-15		2020-05-22	2020-06-17	Time	6
2020-05-22	18627	5/20/2020	76	VALLE	76001	CALI	22	1	F	Community	Home	mild			Recovered	2020-05-20		2020-05-22	2020-06-28	PCR	6
2020-05-22	18628	5/16/2020	76	VALLE	76001	CALI	77	1	F	Community	Dead	Dead			Dead	2020-05-16	2020-05-26	2020-05-22			6
2020-05-22	18629	5/19/2020	76	VALLE	76001	CALI	37	1	M	Related	Home	mild			Recovered	2020-05-17		2020-05-22	2020-06-10	PCR	6
2020-05-22	18630	5/14/2020	76	VALLE	76001	CALI	53	1	F	Community	Home	mild			Recovered	2020-05-02		2020-05-22	2020-06-08	PCR	1	NASA_PAÉZ
2020-05-22	18632	5/9/2020	76	VALLE	76001	CALI	35	1	F	Related	Home	mild			Recovered	2020-04-29		2020-05-22	2020-06-04	PCR	6
2020-05-22	18633	5/18/2020	76	VALLE	76001	CALI	66	1	F	Related	Home	mild			Recovered	2020-05-09		2020-05-22	2020-06-12	Time	6
2020-05-22	18634	5/18/2020	76	VALLE	76001	CALI	41	1	M	Community	Home	mild			Recovered	2020-05-03		2020-05-22	2020-06-08	PCR	6
2020-05-22	18635	5/18/2020	76	VALLE	76001	CALI	70	1	M	Community	Home	mild			Recovered	2020-05-05		2020-05-22	2020-06-28	PCR	6
2020-05-22	18636	5/18/2020	76	VALLE	76001	CALI	37	1	F	Related	Home	mild			Recovered	2020-05-10		2020-05-22	2020-06-12	PCR	6
2020-05-22	18637	5/17/2020	76	VALLE	76001	CALI	37	1	M	Community	Home	mild			Recovered	2020-05-13		2020-05-22	2020-06-28	PCR	6
2020-05-22	18638	5/17/2020	76	VALLE	76001	CALI	81	1	F	Community	Dead	Dead			Dead	2020-05-09	2020-05-18	2020-05-22			6
2020-05-22	18639	5/17/2020	76	VALLE	76001	CALI	47	1	F	Community	Home	mild			Recovered	2020-05-14		2020-05-22	2020-06-03	PCR	6
2020-05-22	18640	5/12/2020	76	VALLE	76001	CALI	36	1	F	Related	Home	mild			Recovered	2020-04-28		2020-05-22	2020-05-29	PCR	6
2020-05-22	18641	5/13/2020	76	VALLE	76001	CALI	32	1	M	Related	Home	mild			Recovered	2020-05-11		2020-05-22	2020-05-29	PCR	6
2020-05-22	18642	5/21/2020	76	VALLE	76001	CALI	20	1	F	Related	Home	mild			Recovered	2020-05-19		2020-05-22	2020-05-30	PCR	6
2020-05-22	18643	5/16/2020	76	VALLE	76001	CALI	30	1	F	Community	Home	mild			Recovered	2020-05-13		2020-05-22	2020-06-02	PCR	6
2020-05-22	18644	5/15/2020	76	VALLE	76001	CALI	26	1	M	Community	Home	mild			Recovered	2020-05-08		2020-05-22	2020-06-09	PCR	6
2020-05-22	18761	5/12/2020	76	VALLE	76001	CALI	40	1	M	Related	Home	mild			Recovered	2020-05-04		2020-05-22	2020-06-09	PCR	6
2020-05-22	18762	5/17/2020	76	VALLE	76001	CALI	31	1	F	Community	Home	mild			Recovered	2020-05-13		2020-05-22	2020-06-02	PCR	6
2020-05-22	18763	5/16/2020	76	VALLE	76001	CALI	35	1	M	Community	Home	mild			Recovered	2020-05-11		2020-05-22	2020-06-12	PCR	6
2020-05-22	18798	5/16/2020	76	VALLE	76001	CALI	31	1	M	Related	Home	mild			Recovered	2020-05-16		2020-05-22	2020-06-18	PCR	6
2020-05-22	18799	5/16/2020	76	VALLE	76001	CALI	26	1	M	Related	Home	mild			Recovered	2020-05-16		2020-05-22	2020-06-18	Time	6
2020-05-22	18800	5/16/2020	76	VALLE	76001	CALI	35	1	M	Related	Home	mild			Recovered	2020-05-16		2020-05-22	2020-06-18	Time	6
2020-05-22	18801	5/17/2020	76	VALLE	76001	CALI	18	1	M	Community	Home	mild			Recovered	2020-05-14		2020-05-22	2020-06-18	PCR	6
2020-05-22	18802	5/16/2020	76	VALLE	76001	CALI	39	1	M	Related	Home	mild			Recovered	2020-05-16		2020-05-22	2020-06-18	Time	6
2020-05-22	18803	5/16/2020	76	VALLE	76001	CALI	31	1	M	Related	Home	mild			Recovered	2020-05-16		2020-05-22	2020-06-18	Time	6
2020-05-22	18804	5/16/2020	76	VALLE	76001	CALI	36	1	M	Related	Home	mild			Recovered	2020-05-16		2020-05-22	2020-06-18	Time	6
2020-05-22	18805	5/16/2020	76	VALLE	76001	CALI	29	1	M	Related	Home	mild			Recovered	2020-05-16		2020-05-22	2020-06-18	Time	6
2020-05-22	18806	5/16/2020	76	VALLE	76001	CALI	26	1	M	Related	Home	mild			Recovered	2020-05-16		2020-05-22	2020-06-18	PCR	6
2020-05-22	18807	5/16/2020	76	VALLE	76001	CALI	35	1	M	Related	Home	mild			Recovered	2020-05-16		2020-05-22	2020-06-18	Time	6
2020-05-22	18809	5/17/2020	76	VALLE	76001	CALI	48	1	M	Community	NI	NI			NI	2020-05-09	2020-07-23	2020-05-22			6
2020-05-22	18814	5/16/2020	76	VALLE	76001	CALI	23	1	F	Related	Home	mild			Recovered	2020-05-16		2020-05-22	2020-06-02	PCR	6
2020-05-22	18815	7/1/2020	76	VALLE	76001	CALI	43	1	F	Related	Home	mild			Recovered	2020-06-23		2020-07-07	2020-07-08	PCR	6
2020-05-22	18823	5/11/2020	76	VALLE	76001	CALI	58	1	F	Community	Home	mild			Recovered	2020-05-09		2020-05-22	2020-06-12	PCR	6
2020-05-22	18824	5/7/2020	76	VALLE	76001	CALI	47	1	M	Community	Home	mild			Recovered	2020-05-07		2020-05-22	2020-06-09	PCR	6
2020-05-22	18825	5/18/2020	76	VALLE	76001	CALI	80	1	F	Community	Home	mild			Recovered	2020-05-13		2020-05-22	2020-06-18	Time	6
2020-05-22	18826	5/19/2020	76	VALLE	76001	CALI	46	1	M	Community	Home	mild			Recovered	2020-05-13		2020-05-22	2020-06-18	PCR	6
2020-05-22	18827	5/19/2020	76	VALLE	76001	CALI	35	1	M	Community	Home	mild			Recovered	2020-05-10		2020-05-22	2020-06-28	PCR	6
2020-05-22	18828	5/19/2020	76	VALLE	76001	CALI	75	1	M	Community	Dead	Dead			Dead	2020-05-16	2020-05-24	2020-05-22			6
2020-05-22	18832	5/20/2020	76	VALLE	76001	CALI	62	1	F	Community	Home	mild			Recovered	2020-05-09		2020-05-22	2020-06-28	PCR	6
2020-05-22	18833	5/19/2020	76	VALLE	76001	CALI	35	1	M	Community	Home	mild			Recovered	2020-05-17		2020-05-22	2020-06-04	PCR	5
2020-05-22	18834	5/19/2020	76	VALLE	76001	CALI	60	1	F	Related	Home	mild			Recovered	2020-05-13		2020-05-22	2020-06-28	PCR	5
2020-05-22	18835	5/19/2020	76	VALLE	76001	CALI	64	1	F	Community	Home	mild			Recovered	2020-05-12		2020-05-22	2020-06-28	PCR	6
2020-05-22	18836	5/19/2020	76	VALLE	76001	CALI	36	1	F	Community	Home	mild			Recovered	2020-05-14		2020-05-22	2020-06-12	PCR	6
2020-05-22	18837	5/19/2020	76	VALLE	76001	CALI	29	1	M	Related	Home	mild			Recovered	2020-05-17		2020-05-22	2020-06-18	PCR	6
2020-05-22	18838	5/19/2020	76	VALLE	76001	CALI	96	1	M	Related	Dead	Dead			Dead	2020-05-16	2020-05-25	2020-05-22			6
2020-05-22	18840	5/19/2020	76	VALLE	76001	CALI	47	1	F	Community	Home	mild			Recovered	2020-05-11		2020-05-22	2020-06-07	PCR	6
2020-05-22	18843	5/15/2020	76	VALLE	76001	CALI	5	1	M	Related	Home	mild			Recovered	2020-05-10		2020-05-22	2020-06-09	PCR	1	Por definir
2020-05-22	18844	5/16/2020	76	VALLE	76001	CALI	31	1	F	Related	Home	mild			Recovered	2020-05-11		2020-05-22	2020-06-11	PCR	6
2020-05-22	18845	5/17/2020	76	VALLE	76001	CALI	28	1	F	Related	Home	mild			Recovered	2020-05-16		2020-05-22	2020-06-28	PCR	6
2020-05-22	18846	4/22/2020	76	VALLE	76001	CALI	43	1	M	Related	Home	mild			Recovered	2020-04-12		2020-05-22	2020-06-08	PCR	6
2020-05-22	18847	5/17/2020	76	VALLE	76001	CALI	37	1	M	Community	Home	mild			Recovered	2020-05-09		2020-05-22	2020-06-28	PCR	6
2020-05-22	18848	5/18/2020	76	VALLE	76001	CALI	50	1	F	Related	Home	mild			Recovered	2020-05-08		2020-05-22	2020-06-28	PCR	6
2020-05-22	18849	5/18/2020	76	VALLE	76001	CALI	40	1	M	Related	Home	mild			Recovered	2020-05-10		2020-05-22	2020-06-12	PCR	6
2020-05-22	18850	5/17/2020	76	VALLE	76001	CALI	64	1	M	Related	Home	mild			Recovered	2020-05-15		2020-05-22	2020-06-18	PCR	6
2020-05-22	18851	5/17/2020	76	VALLE	76001	CALI	36	1	M	Related	Home	mild			Recovered	2020-05-11		2020-05-22	2020-05-30	PCR	6
2020-05-22	18852	5/13/2020	76	VALLE	76001	CALI	24	1	F	Community	Home	mild			Recovered	2020-05-12		2020-05-22	2020-05-29	PCR	6
2020-05-22	18853	5/13/2020	76	VALLE	76001	CALI	28	1	F	Related	Home	mild			Recovered	2020-05-13		2020-05-22	2020-06-18	PCR	6
2020-05-22	18854	5/13/2020	76	VALLE	76001	CALI	26	1	F	Related	Home	mild			Recovered	2020-05-10		2020-05-22	2020-06-02	PCR	6
2020-05-22	18855	5/15/2020	76	VALLE	76001	CALI	37	1	M	Community	Home	mild			Recovered	2020-05-15		2020-05-22	2020-06-18	PCR	6
2020-05-22	18856	5/18/2020	76	VALLE	76001	CALI	52	1	F	Related	Home	mild			Recovered	2020-05-17		2020-05-22	2020-06-18	PCR	6
2020-05-23	19261	5/19/2020	76	VALLE	76001	CALI	30	1	F	Community	Home	mild			Recovered	2020-05-12		2020-05-23	2020-06-10	PCR	6
2020-05-23	19262	5/20/2020	76	VALLE	76001	CALI	44	1	M	Community	Dead	Dead			Dead	2020-05-13	2020-06-07	2020-05-21			6
2020-05-23	19371	5/17/2020	76	VALLE	76001	CALI	42	1	F	Community	Home	mild			Recovered	2020-05-09		2020-05-23	2020-06-04	PCR	6
2020-05-23	19372	5/17/2020	76	VALLE	76001	CALI	35	1	M	Related	Home	mild			Recovered	2020-05-15		2020-05-23	2020-06-27	PCR	6
2020-05-23	19373	5/16/2020	76	VALLE	76001	CALI	34	1	M	Community	Home	mild			Recovered	2020-05-13		2020-05-23	2020-06-04	PCR	6
2020-05-23	19374	5/17/2020	76	VALLE	76001	CALI	75	1	F	Community	Home	mild			Recovered	2020-05-11		2020-05-23	2020-06-12	Time	6
2020-05-23	19375	5/17/2020	76	VALLE	76001	CALI	55	1	F	Related	Home	mild			Recovered	2020-05-10		2020-05-23	2020-06-12	PCR	6
2020-05-23	19376	5/16/2020	76	VALLE	76001	CALI	47	1	M	Related	Home	mild			Recovered	2020-05-13		2020-05-23	2020-07-09	PCR	6
2020-05-23	19377	5/17/2020	76	VALLE	76001	CALI	15	1	M	Related	Home	mild			Recovered	2020-05-12		2020-05-23	2020-06-04	PCR	6
2020-05-23	19378	5/17/2020	76	VALLE	76001	CALI	40	1	F	Related	Home	mild			Recovered	2020-05-09		2020-05-23	2020-06-13	PCR	6
2020-05-23	19379	5/17/2020	76	VALLE	76001	CALI	47	1	M	Community	Home	mild			Recovered	2020-05-13		2020-05-23	2020-06-13	PCR	6
2020-05-23	19380	5/16/2020	76	VALLE	76001	CALI	41	1	M	Related	Home	mild			Recovered	2020-05-14		2020-05-23	2020-06-05	PCR	6
2020-05-23	19381	5/16/2020	76	VALLE	76001	CALI	36	1	M	Community	Home	mild			Recovered	2020-05-14		2020-05-23	2020-06-01	PCR	6
2020-05-23	19382	5/16/2020	76	VALLE	76001	CALI	62	1	M	Related	Home	mild			Recovered	2020-05-09		2020-05-23	2020-06-07	PCR	6
2020-05-23	19383	5/14/2020	76	VALLE	76001	CALI	39	1	M	Community	Home	mild			Recovered	2020-05-04		2020-05-23	2020-06-05	PCR	6
2020-05-23	19384	5/15/2020	76	VALLE	76001	CALI	24	1	M	Community	Home	mild			Recovered	2020-05-13		2020-05-23	2020-06-03	PCR	6
2020-05-23	19385	5/17/2020	76	VALLE	76001	CALI	23	1	M	Community	Home	mild			Recovered	2020-05-12		2020-05-23	2020-05-29	PCR	6
2020-05-23	19386	5/16/2020	76	VALLE	76001	CALI	25	1	M	Related	Home	mild			Recovered	2020-05-05		2020-05-23	2020-06-08	PCR	6
2020-05-23	19387	5/16/2020	76	VALLE	76001	CALI	24	1	F	Community	Home	mild			Recovered	2020-05-15		2020-05-23	2020-06-06	PCR	6
2020-05-23	19388	5/15/2020	76	VALLE	76001	CALI	25	1	M	Community	Home	mild			Recovered	2020-05-13		2020-05-23	2020-06-18	PCR	5
2020-05-23	19389	5/17/2020	76	VALLE	76001	CALI	37	1	M	Community	Home	mild			Recovered	2020-05-17		2020-05-23	2020-06-18	PCR	6
2020-05-23	19390	5/17/2020	76	VALLE	76001	CALI	40	1	F	Community	Home	mild			Recovered	2020-05-15		2020-05-23	2020-06-05	PCR	6
2020-05-23	19391	5/15/2020	76	VALLE	76001	CALI	19	1	F	Community	Home	mild			Recovered	2020-05-15		2020-05-23	2020-06-03	PCR	6
2020-05-23	19392	5/15/2020	76	VALLE	76001	CALI	51	1	M	Related	Home	mild			Recovered	2020-05-12		2020-05-23	2020-06-18	PCR	6
2020-05-23	19395	5/14/2020	76	VALLE	76001	CALI	28	1	F	Related	Home	mild			Recovered	2020-05-14		2020-05-23	2020-06-08	PCR	6
2020-05-23	19396	5/12/2020	76	VALLE	76001	CALI	65	1	M	Community	Home	mild			Recovered	2020-05-12		2020-05-23	2020-06-06	PCR	6
2020-05-23	19397	5/17/2020	76	VALLE	76001	CALI	9	1	F	Related	Home	mild			Recovered	2020-05-10		2020-05-23	2020-06-04	PCR	6
2020-05-23	19398	5/17/2020	76	VALLE	76001	CALI	40	1	F	Community	Home	mild			Recovered	2020-05-11		2020-05-23	2020-06-12	PCR	6
2020-05-23	19403	5/19/2020	76	VALLE	76001	CALI	39	1	M	Community	Home	mild			Recovered	2020-05-15		2020-05-23	2020-06-05	PCR	6
2020-05-23	19557	5/15/2020	76	VALLE	76001	CALI	14	1	M	Related	Home	mild			Recovered	2020-05-09		2020-05-23	2020-06-12	PCR	6
2020-05-23	19558	5/6/2020	76	VALLE	76001	CALI	44	1	F	Related	Home	mild			Recovered	2020-05-06		2020-05-23	2020-06-05	PCR	6
2020-05-23	19559	5/11/2020	76	VALLE	76001	CALI	68	1	F	Community	Home	mild			Recovered	2020-05-11		2020-05-23	2020-06-12	Time	6
2020-05-23	19560	5/12/2020	76	VALLE	76001	CALI	61	1	F	Community	Home	mild			Recovered	2020-05-09		2020-05-23	2020-06-12	PCR	6
2020-05-23	19561	5/9/2020	76	VALLE	76001	CALI	66	1	M	Community	Home	mild			Recovered	2020-05-09		2020-05-23	2020-06-12	Time	6
2020-05-23	19562	5/7/2020	76	VALLE	76001	CALI	32	1	F	Related	Home	mild			Recovered	2020-05-07		2020-05-23	2020-06-05	PCR	6
2020-05-23	19563	5/11/2020	76	VALLE	76001	CALI	66	1	F	Community	Home	mild			Recovered	2020-05-09		2020-05-23	2020-06-12	Time	6
2020-05-23	19564	5/20/2020	76	VALLE	76001	CALI	51	1	M	Community	Home	mild			Recovered	2020-05-13		2020-05-23	2020-06-05	PCR	6
2020-05-23	19565	5/21/2020	76	VALLE	76001	CALI	67	1	F	Community	Home	mild			Recovered	2020-05-18		2020-05-23	2020-06-05	PCR	6
2020-05-23	19566	5/21/2020	76	VALLE	76001	CALI	24	1	F	Community	Home	mild			Recovered	2020-05-19		2020-05-23	2020-06-19	Time	6
2020-05-23	19567	5/21/2020	76	VALLE	76001	CALI	28	1	F	Related	Home	mild			Recovered	2020-05-11		2020-05-23	2020-06-12	PCR	6
2020-05-23	19570	5/21/2020	76	VALLE	76001	CALI	38	1	F	Related	Home	mild			Recovered	2020-05-10		2020-05-23	2020-06-28	PCR	6
2020-05-23	19571	5/21/2020	76	VALLE	76001	CALI	49	1	F	Related	Home	mild			Recovered	2020-05-15		2020-05-23	2020-06-22	PCR	6
2020-05-23	19572	5/21/2020	76	VALLE	76001	CALI	63	1	M	Community	Home	mild			Recovered	2020-05-15		2020-05-23	2020-06-28	PCR	6
2020-05-23	19573	5/22/2020	76	VALLE	76001	CALI	27	1	F	Community	Home	mild			Recovered	2020-05-18		2020-05-23	2020-06-18	Time	6
2020-05-23	19574	5/20/2020	76	VALLE	76001	CALI	76	1	F	Related	Home	mild			Recovered	2020-05-20		2020-05-23	2020-06-28	PCR	6
2020-05-23	19575	5/21/2020	76	VALLE	76001	CALI	71	1	F	Related	Home	mild			Recovered	2020-05-15		2020-05-23	2020-06-05	PCR	6
2020-05-23	19576	5/21/2020	76	VALLE	76001	CALI	79	1	F	Related	Dead	Dead			Dead	2020-05-20	2020-07-15	2020-05-23			6
2020-05-23	19577	5/21/2020	76	VALLE	76001	CALI	61	1	F	Related	Home	mild			Recovered	2020-05-20		2020-05-23	2020-06-20	Time	6
2020-05-23	19578	5/21/2020	76	VALLE	76001	CALI	88	1	F	Related	Home	mild			Recovered	2020-05-20		2020-05-23	2020-06-20	PCR	6
2020-05-23	19579	5/21/2020	76	VALLE	76001	CALI	78	1	F	Related	Dead	Dead			Dead	2020-05-14	2020-05-30	2020-05-23			6
2020-05-23	19580	5/21/2020	76	VALLE	76001	CALI	87	1	M	Related	NI	NI			NI	2020-05-17	2020-06-24	2020-05-23			6
2020-05-23	19581	5/20/2020	76	VALLE	76001	CALI	51	1	M	Related	Home	mild			Recovered	2020-05-12		2020-05-23	2020-06-28	PCR	6
2020-05-23	19582	5/18/2020	76	VALLE	76001	CALI	26	1	M	Community	Home	mild			Recovered	2020-05-15		2020-05-23	2020-06-15	PCR	6
2020-05-23	19583	5/20/2020	76	VALLE	76001	CALI	57	1	M	Community	Home	mild			Recovered	2020-05-16		2020-05-23	2020-06-18	PCR	6
2020-05-23	19584	5/18/2020	76	VALLE	76001	CALI	29	1	F	Community	Home	mild			Recovered	2020-05-10		2020-05-23	2020-06-03	PCR	6
2020-05-23	19585	5/19/2020	76	VALLE	76001	CALI	30	1	F	Community	Home	mild			Recovered	2020-05-13		2020-05-23	2020-06-18	PCR	6
2020-05-23	19586	5/17/2020	76	VALLE	76001	CALI	36	1	F	Related	Home	mild			Recovered	2020-05-16		2020-05-23	2020-06-26	PCR	6
2020-05-23	19587	5/17/2020	76	VALLE	76001	CALI	41	1	F	Community	Home	mild			Recovered	2020-05-14		2020-05-23	2020-06-08	PCR	6
2020-05-23	19588	5/20/2020	76	VALLE	76001	CALI	68	1	F	Community	Home	mild			Recovered	2020-05-19		2020-05-23	2020-06-19	Time	6
2020-05-23	19589	5/20/2020	76	VALLE	76001	CALI	25	1	M	Related	Home	mild			Recovered	2020-05-19		2020-05-23	2020-07-01	PCR	6
2020-05-23	19590	5/20/2020	76	VALLE	76001	CALI	46	1	F	Community	Home	mild			Recovered	2020-05-19		2020-05-23	2020-06-19	PCR	6
2020-05-23	19591	5/18/2020	76	VALLE	76001	CALI	44	1	M	Community	Home	mild			Recovered	2020-05-11		2020-05-23	2020-05-30	PCR	6
2020-05-23	19592	5/21/2020	76	VALLE	76001	CALI	62	1	M	Related	Home	mild			Recovered	2020-05-15		2020-05-23	2020-09-02	PCR	6
2020-05-23	19593	5/21/2020	76	VALLE	76001	CALI	51	1	F	Related	Home	mild			Recovered	2020-05-18		2020-05-23	2020-06-18	PCR	6
2020-05-23	19595	5/21/2020	76	VALLE	76001	CALI	49	1	F	Community	Home	mild			Recovered	2020-05-14		2020-05-23	2020-06-28	PCR	5
2020-05-23	19597	5/20/2020	76	VALLE	76001	CALI	55	1	M	Community	Home	mild			Recovered	2020-05-13		2020-05-23	2020-06-05	PCR	6
2020-05-23	19617	5/11/2020	76	VALLE	76001	CALI	20	1	F	Related	Home	mild			Recovered	2020-04-28		2020-05-23	2020-06-08	Time	6
2020-05-23	19643	5/19/2020	76	VALLE	76001	CALI	45	1	F	Related	Home	mild			Recovered	2020-05-16		2020-05-23	2020-06-14	PCR	6
2020-05-23	19651	5/21/2020	76	VALLE	76001	CALI	42	1	F	Community	Home	mild			Recovered	2020-05-21		2020-05-23	2020-06-04	PCR	6
2020-05-23	19652	5/21/2020	76	VALLE	76001	CALI	40	1	M	Related	Home	mild			Recovered	2020-05-17		2020-05-23	2020-06-07	PCR	6
2020-05-23	19653	5/22/2020	76	VALLE	76001	CALI	46	1	M	Community	Home	mild			Recovered	2020-05-17		2020-05-23	2020-08-30	PCR	6
2020-05-23	19658	5/20/2020	76	VALLE	76001	CALI	67	1	F	Related	Home	mild			Recovered	2020-05-13		2020-05-23	2020-06-13	PCR	6
2020-05-23	19659	5/20/2020	76	VALLE	76001	CALI	25	1	M	Related	Home	mild			Recovered	2020-05-19		2020-05-23	2020-06-14	PCR	1	NASA_PAÉZ
2020-05-23	19660	5/20/2020	76	VALLE	76001	CALI	57	1	F	Related	Home	mild			Recovered	2020-05-10		2020-05-23	2020-06-12	PCR	6
2020-05-23	19667	5/21/2020	76	VALLE	76001	CALI	67	1	F	Community	Dead	Dead			Dead	2020-05-20	2020-05-23	2020-05-23			6
2020-05-23	19693	5/11/2020	76	VALLE	76001	CALI	52	1	M	Related	Home	mild			Recovered	2020-05-11		2020-05-23	2020-07-10	PCR	6
2020-05-23	19694	5/15/2020	76	VALLE	76001	CALI	47	1	F	Community	Home	mild			Recovered	2020-05-10		2020-05-23	2020-06-12	PCR	1	Por definir
2020-05-23	19695	5/16/2020	76	VALLE	76001	CALI	15	1	F	Related	Home	mild			Recovered	2020-05-09		2020-05-23	2020-06-11	PCR	6
2020-05-23	19696	5/2/2020	76	VALLE	76001	CALI	27	1	F	Related	Home	mild			Recovered	2020-05-02		2020-05-23	2020-06-08	PCR	6
2020-05-23	19698	5/20/2020	76	VALLE	76001	CALI	39	1	F	Community	Home	mild			Recovered	2020-05-12		2020-05-23	2020-06-04	PCR	6
2020-05-24	20259	5/18/2020	76	VALLE	76001	CALI	20	1	M	Related	Home	mild			Recovered	2020-05-18		2020-05-24	2020-06-12	PCR	6
2020-05-24	20262	5/18/2020	76	VALLE	76001	CALI	82	1	M	Community	Dead	Dead			Dead	2020-05-04	2020-06-03	2020-05-24			6
2020-05-24	20264	5/18/2020	76	VALLE	76001	CALI	85	1	F	Community	Home	mild			Recovered	2020-05-13		2020-05-24	2020-06-18	PCR	6
2020-05-24	20265	5/18/2020	76	VALLE	76001	CALI	53	1	F	Related	Home	mild			Recovered	2020-05-18		2020-05-24	2020-06-18	PCR	6
2020-05-24	20266	5/18/2020	76	VALLE	76001	CALI	41	1	F	Related	Home	mild			Recovered	2020-05-10		2020-05-24	2020-06-08	PCR	6
2020-05-24	20267	5/18/2020	76	VALLE	76001	CALI	11	1	F	Related	Home	mild			Recovered	2020-05-11		2020-05-24	2020-06-12	PCR	6
2020-05-24	20268	5/18/2020	76	VALLE	76001	CALI	13	1	M	Related	Home	mild			Recovered	2020-05-10		2020-05-24	2020-06-12	PCR	1	Por definir
2020-05-24	20269	5/18/2020	76	VALLE	76001	CALI	28	1	M	Related	Home	mild			Recovered	2020-05-13		2020-05-24	2020-06-18	PCR	6
2020-05-24	20270	5/18/2020	76	VALLE	76001	CALI	56	1	F	Related	Home	mild			Recovered	2020-05-17		2020-05-24	2020-06-18	PCR	6
2020-05-24	20271	5/18/2020	76	VALLE	76001	CALI	56	1	M	Related	Home	mild			Recovered	2020-05-11		2020-05-24	2020-06-06	PCR	6
2020-05-24	20275	5/15/2020	76	VALLE	76001	CALI	30	1	M	Related	Home	mild			Recovered	2020-05-13		2020-05-24	2020-06-13	PCR	6
2020-05-24	20276	5/15/2020	76	VALLE	76001	CALI	56	1	F	Related	Home	mild			Recovered	2020-05-07		2020-05-24	2020-06-08	PCR	6
2020-05-24	20277	5/17/2020	76	VALLE	76001	CALI	21	1	M	Community	Home	mild			Recovered	2020-05-15		2020-05-24	2020-06-04	PCR	6
2020-05-24	20278	5/18/2020	76	VALLE	76001	CALI	31	1	F	Related	Home	mild			Recovered	2020-05-14		2020-05-24	2020-06-26	PCR	6
2020-05-24	20279	5/18/2020	76	VALLE	76001	CALI	54	1	M	Community	Home	mild			Recovered	2020-05-13		2020-05-24	2020-06-04	PCR	6
2020-05-24	20280	5/20/2020	76	VALLE	76001	CALI	50	1	F	Community	Home	mild			Recovered	2020-05-14		2020-05-24	2020-06-06	PCR	6
2020-05-24	20281	5/20/2020	76	VALLE	76001	CALI	50	1	F	Community	Home	mild			Recovered	2020-05-09		2020-05-24	2020-06-28	PCR	6
2020-05-24	20282	5/15/2020	76	VALLE	76001	CALI	20	1	M	Community	Home	mild			Recovered	2020-05-15		2020-05-24	2020-06-18	PCR	6
2020-05-24	20283	5/14/2020	76	VALLE	76001	CALI	29	1	F	Community	Home	mild			Recovered	2020-05-12		2020-05-24	2020-06-06	PCR	6
2020-05-24	20284	5/15/2020	76	VALLE	76001	CALI	32	1	M	Related	Home	mild			Recovered	2020-05-08		2020-05-24	2020-06-06	PCR	6
2020-05-24	20285	5/15/2020	76	VALLE	76001	CALI	42	1	M	Related	Home	mild			Recovered	2020-05-14		2020-05-24	2020-06-18	PCR	6
2020-05-24	20286	5/14/2020	76	VALLE	76001	CALI	36	1	M	Related	Home	mild			Recovered	2020-05-09		2020-05-24	2020-06-06	PCR	6
2020-05-24	20287	5/17/2020	76	VALLE	76001	CALI	30	1	M	Community	Home	mild			Recovered	2020-05-15		2020-05-24	2020-06-18	PCR	6
2020-05-24	20288	5/16/2020	76	VALLE	76001	CALI	27	1	M	Related	Home	mild			Recovered	2020-05-16		2020-05-24	2020-06-18	PCR	6
2020-05-24	20290	5/15/2020	76	VALLE	76001	CALI	53	1	F	Related	Home	mild			Recovered	2020-05-14		2020-05-24	2020-06-18	PCR	6
2020-05-24	20291	5/15/2020	76	VALLE	76001	CALI	52	1	F	Community	Home	mild			Recovered	2020-05-10		2020-05-24	2020-06-06	PCR	6
2020-05-24	20292	5/14/2020	76	VALLE	76001	CALI	32	1	M	Related	Home	mild			Recovered	2020-05-13		2020-05-24	2020-06-10	PCR	6
2020-05-24	20293	5/14/2020	76	VALLE	76001	CALI	40	1	M	Community	Home	mild			Recovered	2020-05-08		2020-05-24	2020-06-08	PCR	6
2020-05-24	20294	5/14/2020	76	VALLE	76001	CALI	29	1	M	Community	Home	mild			Recovered	2020-05-11		2020-05-24	2020-06-06	PCR	6
2020-05-24	20295	5/14/2020	76	VALLE	76001	CALI	12	1	M	Community	Home	mild			Recovered	2020-05-10		2020-05-24	2020-06-12	PCR	6
2020-05-24	20296	5/13/2020	76	VALLE	76001	CALI	49	1	F	Community	Home	mild			Recovered	2020-05-06		2020-05-24	2020-06-08	PCR	6
2020-05-24	20297	5/14/2020	76	VALLE	76001	CALI	75	1	F	Community	Home	mild			Recovered	2020-05-10		2020-05-24	2020-06-12	PCR	6
2020-05-24	20298	5/14/2020	76	VALLE	76001	CALI	53	1	M	Community	Home	mild			Recovered	2020-05-03		2020-05-24	2020-06-08	PCR	6
2020-05-24	20299	5/14/2020	76	VALLE	76001	CALI	75	1	M	Related	Home	mild			Recovered	2020-05-10		2020-05-24	2020-06-12	PCR	6
2020-05-24	20300	5/14/2020	76	VALLE	76001	CALI	58	1	M	Related	Home	mild			Recovered	2020-05-14		2020-05-24	2020-06-18	PCR	6
2020-05-24	20302	5/20/2020	76	VALLE	76001	CALI	62	1	F	Community	Home	mild			Recovered	2020-05-15		2020-05-24	2020-06-18	Time	6
2020-05-24	20304	5/20/2020	76	VALLE	76001	CALI	24	1	M	Community	Home	mild			Recovered	2020-05-14		2020-05-24	2020-06-14	PCR	1	Por definir
2020-05-24	20305	5/21/2020	76	VALLE	76001	CALI	28	1	M	Related	Home	mild			Recovered	2020-05-15		2020-05-24	2020-06-18	PCR	6
2020-05-24	20306	5/20/2020	76	VALLE	76001	CALI	32	1	F	Related	Home	mild			Recovered	2020-05-16		2020-05-24	2020-06-18	PCR	6
2020-05-24	20307	5/20/2020	76	VALLE	76001	CALI	61	1	M	Community	Home	mild			Recovered	2020-05-15		2020-05-24	2020-06-18	PCR	6
2020-05-24	20308	5/20/2020	76	VALLE	76001	CALI	26	1	F	Related	Home	mild			Recovered	2020-05-10		2020-05-24	2020-06-12	PCR	6
2020-05-24	20309	5/20/2020	76	VALLE	76001	CALI	51	1	M	Community	Home	mild			Recovered	2020-05-16		2020-05-24	2020-06-28	Time	6
2020-05-24	20310	5/20/2020	76	VALLE	76001	CALI	31	1	F	Related	Home	mild			Recovered	2020-05-20		2020-05-24	2020-07-27	PCR	6
2020-05-24	20315	5/22/2020	76	VALLE	76001	CALI	18	1	F	Community	Home	mild			Recovered	2020-05-21		2020-05-24	2020-06-28	PCR	6
2020-05-24	20317	5/21/2020	76	VALLE	76001	CALI	62	1	M	Community	Home	mild			Recovered	2020-05-19		2020-05-24	2020-07-01	PCR	6
2020-05-24	20318	5/18/2020	76	VALLE	76001	CALI	29	1	M	Community	Home	mild			Recovered	2020-05-15		2020-05-24	2020-06-10	PCR	6
2020-05-24	20319	5/20/2020	76	VALLE	76001	CALI	77	1	M	Community	Home	mild			Recovered	2020-05-16		2020-05-24	2020-06-28	PCR	6
2020-05-24	20320	5/19/2020	76	VALLE	76001	CALI	50	1	M	Community	Home	mild			Recovered	2020-05-16		2020-05-24	2020-05-30	PCR	6
2020-05-24	20321	5/22/2020	76	VALLE	76001	CALI	35	1	F	Related	Home	mild			Recovered	2020-05-19		2020-05-24	2020-06-19	PCR	6
2020-05-24	20322	5/19/2020	76	VALLE	76001	CALI	35	1	M	Community	Home	mild			Recovered	2020-05-17		2020-05-24	2020-06-18	PCR	6
2020-05-24	20323	5/22/2020	76	VALLE	76001	CALI	33	1	M	Related	Home	mild			Recovered	2020-05-15		2020-05-24	2020-06-18	PCR	6
2020-05-24	20324	5/18/2020	76	VALLE	76001	CALI	15	1	M	Community	Home	mild			Recovered	2020-05-14		2020-05-24	2020-05-30	PCR	6
2020-05-24	20325	5/21/2020	76	VALLE	76001	CALI	13	1	M	Community	Home	mild			Recovered	2020-05-18		2020-05-24	2020-06-05	PCR	6
2020-05-24	20326	5/19/2020	76	VALLE	76001	CALI	55	1	M	Related	Home	mild			Recovered	2020-05-14		2020-05-24	2020-06-18	PCR	6
2020-05-24	20327	5/18/2020	76	VALLE	76001	CALI	46	1	F	Community	Home	mild			Recovered	2020-05-13		2020-05-24	2020-06-18	Time	6
2020-05-24	20433	5/21/2020	76	VALLE	76001	CALI	49	1	F	Community	Home	mild			Recovered	2020-04-20		2020-05-24	2020-06-08	PCR	6
2020-05-24	20434	5/20/2020	76	VALLE	76001	CALI	53	1	F	Related	Home	mild			Recovered	2020-05-15		2020-05-24	2020-06-30	PCR	6
2020-05-24	20526	5/8/2020	76	VALLE	76001	CALI	26	1	F	Community	Home	mild			Recovered	2020-04-26		2020-05-24	2020-06-08	PCR	6
2020-05-24	20615	5/20/2020	76	VALLE	76001	CALI	65	1	M	Community	Home	mild			Recovered	2020-05-12		2020-05-24	2020-06-05	PCR	5
2020-05-24	20616	5/19/2020	76	VALLE	76001	CALI	34	1	F	Community	Home	mild			Recovered	2020-05-14		2020-05-24	2020-06-05	PCR	5
2020-05-24	20617	5/20/2020	76	VALLE	76001	CALI	37	1	M	Related	Home	mild			Recovered	2020-05-15		2020-05-24	2020-06-18	PCR	5
2020-05-24	20618	5/22/2020	76	VALLE	76001	CALI	83	1	M	Community	Dead	Dead			Dead	2020-05-14	2020-05-31	2020-05-24			6
2020-05-24	20625	5/22/2020	76	VALLE	76001	CALI	27	1	M	Community	Home	mild			Recovered	2020-05-13		2020-05-24	2020-06-18	PCR	6
2020-05-24	20626	5/16/2020	76	VALLE	76001	CALI	34	1	F	Related	Home	mild			Recovered	2020-05-15		2020-05-24	2020-06-18	PCR	5
2020-05-24	20627	5/18/2020	76	VALLE	76001	CALI	10	1	F	Related	Home	mild			Recovered	2020-05-18		2020-05-24	2020-06-18	PCR	5
2020-05-24	20714	5/23/2020	76	VALLE	76001	CALI	31	1	M	Community	Home	mild			Recovered	2020-05-21		2020-05-24	2020-06-21	PCR	6
2020-05-24	20814	5/18/2020	76	VALLE	76001	CALI	31	1	F	Community	Home	mild			Recovered	2020-05-11		2020-05-24	2020-06-12	PCR	1	Por definir
2020-05-24	20816	5/17/2020	76	VALLE	76001	CALI	30	1	F	Related	Home	mild			Recovered	2020-05-09		2020-05-24	2020-06-05	PCR	1	Por definir
2020-05-24	20919	5/20/2020	76	VALLE	76001	CALI	26	1	F	Related	Home	mild			Recovered	2020-05-15		2020-05-24	2020-06-07	PCR	6
2020-05-24	20920	5/20/2020	76	VALLE	76001	CALI	44	1	M	Related	Home	mild			Recovered	2020-05-06		2020-05-24	2020-06-11	PCR	6
2020-05-24	20921	5/20/2020	76	VALLE	76001	CALI	47	1	M	Community	Home	mild			Recovered	2020-05-13		2020-05-24	2020-06-28	PCR	6
2020-05-24	20922	5/20/2020	76	VALLE	76001	CALI	62	1	F	Related	Home	mild			Recovered	2020-05-17		2020-05-24	2020-06-03	PCR	6
2020-05-24	20923	5/20/2020	76	VALLE	76001	CALI	40	1	M	Community	Home	mild			Recovered	2020-05-19		2020-05-24	2020-06-03	PCR	6
2020-05-24	20924	5/20/2020	76	VALLE	76001	CALI	84	1	M	Community	Home	mild			Recovered	2020-05-17		2020-05-24	2020-06-28	PCR	6
2020-05-24	20925	5/20/2020	76	VALLE	76001	CALI	66	1	M	Community	Home	mild			Recovered	2020-05-16		2020-05-24	2020-06-18	Time	6
2020-05-24	20926	5/21/2020	76	VALLE	76001	CALI	64	1	F	Related	Home	mild			Recovered	2020-05-14		2020-05-24	2020-06-10	PCR	6
2020-05-24	20927	5/21/2020	76	VALLE	76001	CALI	26	1	M	Community	Home	mild			Recovered	2020-05-20		2020-05-24	2020-06-20	PCR	6
2020-05-24	20929	5/21/2020	76	VALLE	76001	CALI	51	1	F	Community	Home	mild			Recovered	2020-05-13		2020-05-24	2020-06-18	Time	6
2020-05-24	20930	5/21/2020	76	VALLE	76001	CALI	62	1	F	Related	Home	mild			Recovered	2020-05-17		2020-05-24	2020-06-18	PCR	6
2020-05-24	20931	5/19/2020	76	VALLE	76001	CALI	33	1	F	Related	Home	mild			Recovered	2020-05-11		2020-05-24	2020-06-12	PCR	6
2020-05-24	20932	5/18/2020	76	VALLE	76001	CALI	5	1	F	Related	Home	mild			Recovered	2020-05-13		2020-05-24	2020-06-18	PCR	6
2020-05-24	20933	5/17/2020	76	VALLE	76001	CALI	60	1	M	Community	Home	mild			Recovered	2020-05-13		2020-05-24	2020-07-09	PCR	6
2020-05-24	20934	5/21/2020	76	VALLE	76001	CALI	42	1	F	Related	Home	mild			Recovered	2020-05-13		2020-05-24	2020-06-28	PCR	6
2020-05-24	20935	5/21/2020	76	VALLE	76001	CALI	40	1	M	Related	Home	mild			Recovered	2020-05-19		2020-05-24	2020-06-28	PCR	6
2020-05-24	20936	5/21/2020	76	VALLE	76001	CALI	30	1	M	Community	Home	mild			Recovered	2020-05-15		2020-05-24	2020-06-28	PCR	6
2020-05-24	20939	5/22/2020	76	VALLE	76001	CALI	44	1	M	Community	Home	mild			Recovered	2020-05-18		2020-05-24	2020-06-18	PCR	6
2020-05-24	20940	5/19/2020	76	VALLE	76001	CALI	13	1	M	Related	Home	mild			Recovered	2020-05-12		2020-05-24	2020-06-18	PCR	6
2020-05-24	20941	5/19/2020	76	VALLE	76001	CALI	8	1	M	Related	Home	mild			Recovered	2020-05-14		2020-05-24	2020-06-18	PCR	6
2020-05-24	20942	5/18/2020	76	VALLE	76001	CALI	28	1	F	Related	Home	mild			Recovered	2020-05-14		2020-05-24	2020-06-18	PCR	6
2020-05-25	21219	5/21/2020	76	VALLE	76001	CALI	67	1	M	Community	Home	mild			Recovered	2020-05-14		2020-05-25	2020-06-23	PCR	6
2020-05-25	21221	5/4/2020	76	VALLE	76001	CALI	39	1	M	Community	Home	mild			Recovered	2020-05-04		2020-05-09	2020-05-23	PCR	6
2020-05-25	21249	5/19/2020	76	VALLE	76001	CALI	58	1	M	Community	Home	mild			Recovered	2020-05-01		2020-05-25	2020-06-02	PCR	6
2020-05-25	21250	5/16/2020	76	VALLE	76001	CALI	40	1	F	Community	Home	mild			Recovered	2020-05-09		2020-05-24	2020-06-12	PCR	6
2020-05-25	21297	5/21/2020	76	VALLE	76001	CALI	54	1	M	Community	Home	mild			Recovered	2020-05-13		2020-05-25	2020-08-30	PCR	6
2020-05-25	21298	5/20/2020	76	VALLE	76001	CALI	16	1	M	Community	Home	mild			Recovered	2020-05-20		2020-05-25	2020-06-20	Time	1	Por definir
2020-05-25	21299	5/20/2020	76	VALLE	76001	CALI	56	1	M	Related	Home	mild			Recovered	2020-05-18		2020-05-25	2020-06-19	Time	5
2020-05-25	21300	5/20/2020	76	VALLE	76001	CALI	39	1	F	Related	Home	mild			Recovered	2020-05-20		2020-05-25	2020-06-20	PCR	5
2020-05-25	21301	5/20/2020	76	VALLE	76001	CALI	17	1	F	Related	Home	mild			Recovered	2020-05-17		2020-05-25	2020-06-19	PCR	5
2020-05-25	21302	5/20/2020	76	VALLE	76001	CALI	29	1	F	Community	Home	mild			Recovered	2020-05-14		2020-05-25	2020-06-04	PCR	1	YANACONA
2020-05-25	21304	5/19/2020	76	VALLE	76001	CALI	72	1	F	Community	Home	mild			Recovered	2020-05-19		2020-05-25	2020-06-19	Time	5
2020-05-25	21305	5/19/2020	76	VALLE	76001	CALI	63	1	M	Community	Home	mild			Recovered	2020-05-19		2020-05-25	2020-06-19	PCR	5
2020-05-25	21306	5/18/2020	76	VALLE	76001	CALI	62	1	M	Community	Home	mild			Recovered	2020-05-13		2020-05-25	2020-06-13	PCR	5
2020-05-25	21307	5/19/2020	76	VALLE	76001	CALI	11	1	M	Related	Home	mild			Recovered	2020-05-19		2020-05-25	2020-06-13	PCR	5
2020-05-25	21308	5/19/2020	76	VALLE	76001	CALI	38	1	F	Community	Home	mild			Recovered	2020-05-14		2020-05-25	2020-06-19	PCR	5
2020-05-25	21309	5/19/2020	76	VALLE	76001	CALI	68	1	F	Community	Home	mild			Recovered	2020-05-14		2020-05-25	2020-06-19	PCR	5
2020-05-25	21310	5/19/2020	76	VALLE	76001	CALI	25	1	M	Community	Home	mild			Recovered	2020-05-12		2020-05-25	2020-06-13	PCR	5
2020-05-25	21311	5/18/2020	76	VALLE	76001	CALI	27	1	F	Community	Home	mild			Recovered	2020-05-18		2020-05-25	2020-06-13	PCR	1	Por definir
2020-05-25	21312	5/19/2020	76	VALLE	76001	CALI	32	1	F	Community	Home	mild			Recovered	2020-05-11		2020-05-25	2020-06-12	PCR	5
2020-05-25	21313	5/18/2020	76	VALLE	76001	CALI	19	1	F	Related	Home	mild			Recovered	2020-05-18		2020-05-25	2020-06-19	Time	1	Por definir
2020-05-25	21314	5/19/2020	76	VALLE	76001	CALI	59	1	F	Community	Home	mild			Recovered	2020-05-14		2020-05-25	2020-06-19	Time	5
2020-05-25	21315	5/19/2020	76	VALLE	76001	CALI	61	1	M	Community	Home	mild			Recovered	2020-05-15		2020-05-25	2020-06-19	PCR	5
2020-05-25	21316	5/17/2020	76	VALLE	76001	CALI	24	1	M	Related	Home	mild			Recovered	2020-05-15		2020-05-25	2020-06-04	PCR	5
2020-05-25	21317	5/19/2020	76	VALLE	76001	CALI	23	1	F	Related	Home	mild			Recovered	2020-05-13		2020-05-25	2020-06-08	PCR	5
2020-05-25	21318	5/22/2020	76	VALLE	76001	CALI	35	1	F	Community	Home	mild			Recovered	2020-05-20		2020-05-25	2020-06-12	PCR	5
2020-05-25	21407	5/22/2020	76	VALLE	76001	CALI	46	1	M	Community	Home	mild			Recovered	2020-05-15		2020-05-25	2020-06-19	Time	6
2020-05-25	21408	5/20/2020	76	VALLE	76001	CALI	58	1	F	Related	Home	mild			Recovered	2020-05-20		2020-05-25	2020-06-20	Time	5
2020-05-25	21409	5/21/2020	76	VALLE	76001	CALI	75	1	F	Community	Home	mild			Recovered	2020-05-21		2020-05-25	2020-07-02	PCR	6
2020-05-25	21410	5/22/2020	76	VALLE	76001	CALI	38	1	M	Community	Home	mild			Recovered	2020-05-16		2020-05-25	2020-06-28	Time	6
2020-05-25	21411	5/21/2020	76	VALLE	76001	CALI	56	1	F	Related	Home	mild			Recovered	2020-05-14		2020-05-25	2020-06-19	Time	6
2020-05-25	21412	5/20/2020	76	VALLE	76001	CALI	29	1	M	Related	Home	mild			Recovered	2020-05-10		2020-05-25	2020-06-04	PCR	6
2020-05-25	21413	5/20/2020	76	VALLE	76001	CALI	56	1	M	Community	Home	mild			Recovered	2020-05-15		2020-05-25	2020-06-19	PCR	6
2020-05-25	21414	5/20/2020	76	VALLE	76001	CALI	57	1	M	Related	Home	mild			Recovered	2020-05-14		2020-05-25	2020-06-19	PCR	6
2020-05-25	21415	5/20/2020	76	VALLE	76001	CALI	53	1	F	Related	Home	mild			Recovered	2020-05-20		2020-05-25	2020-06-20	Time	6
2020-05-25	21421	5/7/2020	76	VALLE	76001	CALI	29	1	M	Community	Home	mild			Recovered	2020-04-30		2020-05-25	2020-06-08	Time	6
2020-05-25	21422	5/22/2020	76	VALLE	76001	CALI	45	1	M	Community	Home	mild			Recovered	2020-05-17		2020-05-25	2020-06-19	PCR	6
2020-05-25	21430	5/22/2020	76	VALLE	76001	CALI	27	1	M	Related	Home	mild			Recovered	2020-05-21		2020-05-25	2020-05-30	PCR	6
2020-05-25	21431	5/23/2020	76	VALLE	76001	CALI	37	1	F	Related	Home	mild			Recovered	2020-05-21		2020-05-25	2020-06-05	PCR	6
2020-05-25	21432	5/20/2020	76	VALLE	76001	CALI	34	1	M	Related	Home	mild			Recovered	2020-05-18		2020-05-25	2020-06-15	PCR	6
2020-05-25	21433	5/22/2020	76	VALLE	76001	CALI	26	1	F	Related	Home	mild			Recovered	2020-05-19		2020-05-25	2020-06-07	PCR	6
2020-05-25	21434	5/20/2020	76	VALLE	76001	CALI	36	1	M	Related	Home	mild			Recovered	2020-05-14		2020-05-25	2020-06-19	PCR	6
2020-05-25	21435	5/23/2020	76	VALLE	76001	CALI	44	1	M	Related	Home	mild			Recovered	2020-05-17		2020-05-25	2020-06-19	PCR	6
2020-05-25	21623	5/20/2020	76	VALLE	76001	CALI	41	1	M	Related	Home	mild			Recovered	2020-05-05		2020-05-25	2020-06-08	PCR	6
2020-05-25	21627	5/20/2020	76	VALLE	76001	CALI	55	1	F	Related	Home	mild			Recovered	2020-05-04		2020-05-25	2020-06-08	PCR	6
2020-05-25	21700	5/20/2020	76	VALLE	76001	CALI	59	1	M	Related	Home	mild			Recovered	2020-05-19		2020-05-25	2020-06-19	PCR	6
2020-05-26	22057	5/24/2020	76	VALLE	76001	CALI	66	1	M	Community	Home	mild			Recovered	2020-05-21		2020-05-26	2020-06-28	PCR	6
2020-05-26	22146	5/25/2020	76	VALLE	76001	CALI	65	1	F	Community	Home	mild			Recovered	2020-05-20		2020-05-26	2020-08-30	PCR	6
2020-05-26	22147	5/25/2020	76	VALLE	76001	CALI	41	1	F	Community	Home	mild			Recovered	2020-05-17		2020-05-26	2020-06-19	PCR	6
2020-05-26	22149	5/19/2020	76	VALLE	76001	CALI	29	1	M	Related	Home	mild			Recovered	2020-05-14		2020-05-26	2020-07-02	PCR	5
2020-05-26	22150	5/21/2020	76	VALLE	76001	CALI	28	1	F	Related	Home	mild			Recovered	2020-05-19		2020-05-26	2020-06-08	PCR	6
2020-05-26	22152	5/22/2020	76	VALLE	76001	CALI	32	1	M	Related	Home	mild			Recovered	2020-05-19		2020-05-26	2020-06-19	PCR	6
2020-05-26	22153	5/20/2020	76	VALLE	76001	CALI	35	1	M	Related	Home	mild			Recovered	2020-05-18		2020-05-26	2020-06-26	PCR	6
2020-05-26	22154	5/22/2020	76	VALLE	76001	CALI	23	1	M	Community	NI	NI			NI	2020-05-10	2020-06-08	2020-05-26			6
2020-05-26	22156	5/20/2020	76	VALLE	76001	CALI	53	1	F	Community	Home	mild			Recovered	2020-05-13		2020-05-26	2020-06-19	PCR	6
2020-05-26	22158	5/21/2020	76	VALLE	76001	CALI	39	1	M	Community	Home	mild			Recovered	2020-05-17		2020-05-26	2020-06-19	PCR	6
2020-05-26	22159	5/21/2020	76	VALLE	76001	CALI	36	1	F	Related	Home	mild			Recovered	2020-05-14		2020-05-26	2020-06-18	PCR	6
2020-05-26	22160	5/21/2020	76	VALLE	76001	CALI	27	1	F	Community	Home	mild			Recovered	2020-05-16		2020-05-26	2020-06-10	PCR	6
2020-05-26	22161	5/21/2020	76	VALLE	76001	CALI	36	1	F	Community	Home	mild			Recovered	2020-05-13		2020-05-26	2020-06-03	PCR	6
2020-05-26	22162	5/21/2020	76	VALLE	76001	CALI	33	1	M	Related	Home	mild			Recovered	2020-05-16		2020-05-26	2020-06-19	PCR	6
2020-05-26	22163	5/21/2020	76	VALLE	76001	CALI	17	1	F	Related	Home	mild			Recovered	2020-05-20		2020-05-26	2020-06-10	PCR	6
2020-05-26	22164	5/18/2020	76	VALLE	76001	CALI	34	1	M	Community	Home	mild			Recovered	2020-05-10		2020-05-26	2020-06-12	PCR	6
2020-05-26	22165	5/18/2020	76	VALLE	76001	CALI	32	1	F	Community	Home	mild			Recovered	2020-05-09		2020-05-26	2020-07-02	PCR	6
2020-05-26	22166	5/20/2020	76	VALLE	76001	CALI	40	1	F	Related	Home	mild			Recovered	2020-05-17		2020-05-26	2020-06-19	PCR	6
2020-05-26	22168	5/20/2020	76	VALLE	76001	CALI	34	1	M	Community	Home	mild			Recovered	2020-05-13		2020-05-26	2020-06-19	PCR	6
2020-05-26	22169	5/20/2020	76	VALLE	76001	CALI	39	1	F	Related	Home	mild			Recovered	2020-05-16		2020-05-26	2020-06-10	PCR	1	NASA_PAÉZ
2020-05-26	22170	5/20/2020	76	VALLE	76001	CALI	67	1	M	Community	Home	mild			Recovered	2020-05-12		2020-05-26	2020-06-19	PCR	6
2020-05-26	22171	5/20/2020	76	VALLE	76001	CALI	15	1	F	Related	Home	mild			Recovered	2020-05-19		2020-05-26	2020-06-19	PCR	6
2020-05-26	22172	5/20/2020	76	VALLE	76001	CALI	26	1	F	Community	Home	mild			Recovered	2020-05-17		2020-05-26	2020-06-19	PCR	6
2020-05-26	22173	5/20/2020	76	VALLE	76001	CALI	60	1	F	Community	Home	mild			Recovered	2020-05-08		2020-05-26	2020-06-08	PCR	6
2020-05-26	22174	5/20/2020	76	VALLE	76001	CALI	85	1	F	Community	Home	mild			Recovered	2020-05-20		2020-05-26	2020-06-20	Time	6
2020-05-26	22175	5/20/2020	76	VALLE	76001	CALI	51	1	M	Related	Home	mild			Recovered	2020-05-16		2020-05-26	2020-06-19	PCR	6
2020-05-26	22176	5/20/2020	76	VALLE	76001	CALI	38	1	M	Community	Home	mild			Recovered	2020-05-18		2020-05-26	2020-06-19	PCR	5
2020-05-26	22177	5/20/2020	76	VALLE	76001	CALI	35	1	F	Community	Home	mild			Recovered	2020-05-14		2020-05-26	2020-06-19	Time	6
2020-05-26	22178	5/20/2020	76	VALLE	76001	CALI	52	1	F	Community	Home	mild			Recovered	2020-05-17		2020-05-26	2020-07-09	PCR	6
2020-05-26	22179	5/19/2020	76	VALLE	76001	CALI	28	1	M	Community	Home	mild			Recovered	2020-05-15		2020-05-26	2020-06-06	PCR	6
2020-05-26	22180	5/19/2020	76	VALLE	76001	CALI	29	1	M	Community	Home	mild			Recovered	2020-05-18		2020-05-26	2020-06-19	PCR	5
2020-05-26	22181	5/22/2020	76	VALLE	76001	CALI	54	1	F	Community	Home	mild			Recovered	2020-05-20		2020-05-26	2020-07-11	PCR	6
2020-05-26	22182	5/22/2020	76	VALLE	76001	CALI	72	1	M	Community	Home	mild			Recovered	2020-05-16		2020-05-26	2020-06-28	PCR	6
2020-05-26	22183	5/20/2020	76	VALLE	76001	CALI	61	1	M	Related	Home	mild			Recovered	2020-05-20		2020-05-26	2020-06-04	PCR	6
2020-05-26	22184	5/23/2020	76	VALLE	76001	CALI	65	1	M	Community	Home	mild			Recovered	2020-05-18		2020-05-26	2020-07-08	PCR	6
2020-05-26	22185	5/19/2020	76	VALLE	76001	CALI	49	1	M	Community	NI	NI			NI	2020-05-19	2020-12-28	2020-05-26			6
2020-05-26	22186	5/19/2020	76	VALLE	76001	CALI	70	1	F	Related	Home	mild			Recovered	2020-05-19		2020-05-26	2020-06-19	Time	6
2020-05-26	22187	5/21/2020	76	VALLE	76001	CALI	14	1	F	Related	Home	mild			Recovered	2020-05-20		2020-05-26	2020-06-20	Time	6
2020-05-26	22188	5/21/2020	76	VALLE	76001	CALI	52	1	M	Related	Home	mild			Recovered	2020-05-07		2020-05-26	2020-06-08	PCR	6
2020-05-26	22189	5/21/2020	76	VALLE	76001	CALI	44	1	M	Related	Home	mild			Recovered	2020-05-17		2020-05-26	2020-06-19	PCR	6
2020-05-26	22190	5/21/2020	76	VALLE	76001	CALI	57	1	M	Related	Home	mild			Recovered	2020-05-14		2020-05-26	2020-06-10	PCR	6
2020-05-26	22191	5/20/2020	76	VALLE	76001	CALI	45	1	M	Community	Home	mild			Recovered	2020-05-10		2020-05-26	2020-06-04	PCR	6
2020-05-26	22192	5/21/2020	76	VALLE	76001	CALI	23	1	F	Community	Home	mild			Recovered	2020-05-20		2020-05-26	2020-07-28	PCR	6
2020-05-26	22193	5/22/2020	76	VALLE	76001	CALI	69	1	M	Community	Home	mild			Recovered	2020-05-20		2020-05-26	2020-06-24	PCR	6
2020-05-26	22194	5/22/2020	76	VALLE	76001	CALI	39	1	M	Community	Home	mild			Recovered	2020-05-18		2020-05-26	2020-06-28	PCR	6
2020-05-26	22195	5/23/2020	76	VALLE	76001	CALI	22	1	M	Related	Home	mild			Recovered	2020-05-20		2020-05-26	2020-06-08	PCR	6
2020-05-26	22196	5/23/2020	76	VALLE	76001	CALI	54	1	M	Community	Home	mild			Recovered	2020-05-16		2020-05-26	2020-06-19	PCR	6
2020-05-26	22197	5/19/2020	76	VALLE	76001	CALI	49	1	F	Community	Home	mild			Recovered	2020-05-11		2020-05-26	2020-06-10	PCR	6
2020-05-26	22198	5/24/2020	76	VALLE	76001	CALI	28	1	M	Related	Home	mild			Recovered	2020-05-18		2020-05-26	2020-06-19	PCR	6
2020-05-26	22199	5/21/2020	76	VALLE	76001	CALI	61	1	F	Community	Home	mild			Recovered	2020-05-14		2020-05-26	2020-06-19	PCR	6
2020-05-26	22200	5/23/2020	76	VALLE	76001	CALI	35	1	M	Community	Home	mild			Recovered	2020-05-19		2020-05-26	2020-06-19	PCR	6
[truncated: 280,068+ more rows]

## Sheet: Cases
Supplementary Table S1. B. Metadata of cases from Cali used in the study
Date	Cases
2020-03-13	1
2020-03-14	2
2020-03-16	3
2020-03-17	6
2020-03-18	1
2020-03-19	5
2020-03-20	9
2020-03-21	7
2020-03-22	13
2020-03-23	8
2020-03-24	15
2020-03-25	26
2020-03-26	17
2020-03-27	19
2020-03-28	18
2020-03-29	13
2020-03-30	22
2020-03-31	34
2020-04-01	24
2020-04-02	19
2020-04-03	32
2020-04-04	24
2020-04-05	16
2020-04-06	34
2020-04-07	21
2020-04-08	18
2020-04-09	29
2020-04-10	15
2020-04-11	37
2020-04-12	6
2020-04-13	22
2020-04-14	20
2020-04-15	14
2020-04-16	32
2020-04-17	18
2020-04-18	24
2020-04-19	12
2020-04-20	20
2020-04-21	31
2020-04-22	33
2020-04-23	26
2020-04-24	27
2020-04-25	21
2020-04-26	19
2020-04-27	37
2020-04-28	38
2020-04-29	30
2020-04-30	33
2020-05-01	16
2020-05-02	30
2020-05-03	23
2020-05-04	46
2020-05-05	55
2020-05-06	48
2020-05-07	53
2020-05-08	40
2020-05-09	44
2020-05-10	32
2020-05-11	70
2020-05-12	66
2020-05-13	51
2020-05-14	94
2020-05-15	88
2020-05-16	56
2020-05-17	56
2020-05-18	97
2020-05-19	75
2020-05-20	115
2020-05-21	131
2020-05-22	114
2020-05-23	91
2020-05-24	63
2020-05-25	76
2020-05-26	116
2020-05-27	114
2020-05-28	107
2020-05-29	121
2020-05-30	73
2020-05-31	57
2020-06-01	144
2020-06-02	111
2020-06-03	100
2020-06-04	185
2020-06-05	118
2020-06-06	119
2020-06-07	205
2020-06-08	262
2020-06-09	235
2020-06-10	198
2020-06-11	250
2020-06-12	228
2020-06-13	107
2020-06-14	97
2020-06-15	110
2020-06-16	231
2020-06-17	199
2020-06-18	194
2020-06-19	222
2020-06-20	143
2020-06-21	109
2020-06-22	211
2020-06-23	258
2020-06-24	300
2020-06-25	384
2020-06-26	422
2020-06-27	254
2020-06-28	241
2020-06-29	216
2020-06-30	415
2020-07-01	433
2020-07-02	344
2020-07-03	466
2020-07-04	301
2020-07-05	297
2020-07-06	562
2020-07-07	463
2020-07-08	409
2020-07-09	424
2020-07-10	606
2020-07-11	367
2020-07-12	316
2020-07-13	581
2020-07-14	476
2020-07-15	438
2020-07-16	527
2020-07-17	541
2020-07-18	610
2020-07-19	307
2020-07-20	449
2020-07-21	672
2020-07-22	674
2020-07-23	651
2020-07-24	597
2020-07-25	571
2020-07-26	235
2020-07-27	646
2020-07-28	698
2020-07-29	536
2020-07-30	616
2020-07-31	1834
2020-08-01	526
2020-08-02	359
2020-08-03	614
2020-08-04	647
2020-08-05	402
2020-08-06	802
2020-08-07	515
2020-08-08	502
2020-08-09	225
2020-08-10	527
2020-08-11	534
2020-08-12	451
2020-08-13	560
2020-08-14	507
2020-08-15	340
2020-08-16	268
2020-08-17	301
2020-08-18	502
2020-08-19	474
2020-08-20	513
2020-08-21	485
2020-08-22	300
2020-08-23	278
2020-08-24	696
2020-08-25	448
2020-08-26	331
2020-08-27	438
2020-08-28	409
2020-08-29	308
2020-08-30	213
2020-08-31	363
2020-09-01	322
2020-09-02	351
2020-09-03	368
2020-09-04	502
2020-09-05	339
2020-09-06	315
2020-09-07	443
2020-09-08	431
2020-09-09	406
2020-09-10	461
2020-09-11	393
2020-09-12	402
2020-09-13	327
2020-09-14	582
2020-09-15	500
2020-09-16	422
2020-09-17	407
2020-09-18	502
2020-09-19	409
2020-09-20	278
2020-09-21	526
2020-09-22	480
2020-09-23	411
2020-09-24	394
2020-09-25	337
2020-09-26	371
2020-09-27	318
2020-09-28	596
2020-09-29	468
2020-09-30	488
2020-10-01	438
2020-10-02	549
2020-10-03	440
2020-10-04	366
2020-10-05	568
2020-10-06	469
2020-10-07	393
2020-10-08	532
2020-10-09	448
2020-10-10	384
2020-10-11	286
2020-10-12	291
2020-10-13	375
2020-10-14	339
2020-10-15	482
2020-10-16	544
2020-10-17	402
2020-10-18	315
2020-10-19	720
2020-10-20	738
2020-10-21	502
2020-10-22	567
2020-10-23	709
2020-10-24	457
2020-10-25	412
2020-10-26	835
2020-10-27	547
2020-10-28	485
2020-10-29	625
2020-10-30	549
2020-10-31	418
2020-11-01	350
2020-11-02	397
2020-11-03	566
2020-11-04	509
2020-11-05	445
2020-11-06	558
2020-11-07	406
2020-11-08	379
2020-11-09	580
2020-11-10	437
2020-11-11	490
2020-11-12	470
2020-11-13	505
2020-11-14	408
2020-11-15	241
2020-11-16	259
2020-11-17	660
2020-11-18	513
2020-11-19	626
2020-11-20	657
2020-11-21	527
2020-11-22	366
2020-11-23	704
2020-11-24	649
2020-11-25	610
2020-11-26	585
2020-11-27	675
2020-11-28	577
2020-11-29	426
2020-11-30	727
2020-12-01	683
2020-12-02	468
2020-12-03	703
2020-12-04	504
2020-12-05	577
2020-12-06	418
2020-12-07	792
2020-12-08	428
2020-12-09	702
2020-12-10	837
2020-12-11	760
2020-12-12	574
2020-12-13	473
2020-12-14	912
2020-12-15	849
2020-12-16	591
2020-12-17	979
2020-12-18	866
2020-12-19	762
2020-12-20	989
2020-12-21	707
2020-12-22	896
2020-12-23	660
2020-12-24	907
2020-12-25	465
2020-12-26	612
2020-12-27	235
2020-12-28	630
2020-12-29	604
2020-12-30	820
2020-12-31	588
2021-01-01	409
2021-01-02	1014
2021-01-03	1287
2021-01-04	1399
2021-01-05	1166
2021-01-06	1128
2021-01-07	1173
2021-01-08	1197
2021-01-09	946
2021-01-10	669
2021-01-11	834
2021-01-12	1352
2021-01-13	1283
2021-01-14	1435
2021-01-15	1096
2021-01-16	839
2021-01-17	773
2021-01-18	1125
2021-01-19	1158
2021-01-20	1262
2021-01-21	1030
2021-01-22	722
2021-01-23	546
2021-01-24	288
2021-01-25	709
2021-01-26	556
2021-01-27	639
2021-01-28	656
2021-01-29	585
2021-01-30	465
2021-01-31	200
2021-02-01	498
2021-02-02	409
2021-02-03	428
2021-02-04	512
2021-02-05	484
2021-02-06	355
2021-02-07	201
2021-02-08	413
2021-02-09	352
2021-02-10	436
2021-02-11	397
2021-02-12	378
2021-02-13	239
2021-02-14	179
2021-02-15	329
2021-02-16	305
2021-02-17	391
2021-02-18	357
2021-02-19	334
2021-02-20	238
2021-02-21	110
2021-02-22	281
2021-02-23	301
2021-02-24	282
2021-02-25	298
2021-02-26	333
2021-02-27	226
2021-02-28	101
2021-03-01	235
2021-03-02	256
2021-03-03	243
2021-03-04	298
2021-03-05	282
2021-03-06	213
2021-03-07	124
2021-03-08	278
2021-03-09	306
2021-03-10	328
2021-03-11	265
2021-03-12	322
2021-03-13	261
2021-03-14	140
2021-03-15	373
2021-03-16	362
2021-03-17	333
2021-03-18	427
2021-03-19	427
2021-03-20	216
2021-03-21	192
2021-03-22	220
2021-03-23	413
2021-03-24	464
2021-03-25	497
2021-03-26	512
2021-03-27	475
2021-03-28	271
2021-03-29	619
2021-03-30	636
2021-03-31	954
2021-04-01	352
2021-04-02	404
2021-04-03	548
2021-04-04	302
2021-04-05	890
2021-04-06	813
2021-04-07	852
2021-04-08	865
2021-04-09	1022
2021-04-10	865
2021-04-11	457
2021-04-12	925
2021-04-13	1131
2021-04-14	1152
2021-04-15	1006
2021-04-16	726
2021-04-17	794
2021-04-18	503
2021-04-19	1090
2021-04-20	1247
2021-04-21	980
2021-04-22	913
2021-04-23	908
2021-04-24	762
2021-04-25	383
2021-04-26	914
2021-04-27	826
2021-04-28	408
2021-04-29	462
2021-04-30	396
2021-05-01	208
2021-05-02	257
2021-05-03	507
2021-05-04	414
2021-05-05	383
2021-05-06	548
2021-05-07	635
2021-05-08	412
2021-05-09	318
2021-05-10	570
2021-05-11	525
2021-05-12	558
2021-05-13	618
2021-05-14	623
2021-05-15	444
2021-05-16	445
2021-05-17	280
2021-05-18	655
2021-05-19	607
2021-05-20	683
2021-05-21	755
2021-05-22	611
2021-05-23	406
2021-05-24	1050
2021-05-25	754
2021-05-26	901
2021-05-27	908
2021-05-28	796
2021-05-29	705
2021-05-30	417
2021-05-31	913
2021-06-01	1003
2021-06-02	972
2021-06-03	1244
2021-06-04	1149
2021-06-05	1079
2021-06-06	763
2021-06-07	623
2021-06-08	1593
2021-06-09	1329
2021-06-10	1334
2021-06-11	1383
2021-06-12	1369
2021-06-13	980
2021-06-14	897
2021-06-15	1774
2021-06-16	1875
2021-06-17	2117
2021-06-18	1758
2021-06-19	1544
2021-06-20	1049
2021-06-21	1749
2021-06-22	1775
2021-06-23	1712
2021-06-24	1873
2021-06-25	1776
2021-06-26	1293
2021-06-27	826
2021-06-28	1460
2021-06-29	1705
2021-06-30	1929
2021-07-01	1939
2021-07-02	1918
2021-07-03	1446
2021-07-04	1084
2021-07-05	836
2021-07-06	1783
2021-07-07	1899
2021-07-08	1695
2021-07-09	1609
2021-07-10	1327
2021-07-11	934
2021-07-12	1339
2021-07-13	1477
2021-07-14	1390
2021-07-15	1417
2021-07-16	1140
2021-07-17	899
2021-07-18	519
2021-07-19	1101
2021-07-20	554
2021-07-21	855
2021-07-22	984
2021-07-23	871
2021-07-24	695
2021-07-25	369
2021-07-26	636
2021-07-27	729
2021-07-28	591
2021-07-29	663
2021-07-30	586
2021-07-31	451
2021-08-01	248
2021-08-02	464
2021-08-03	402
2021-08-04	414
2021-08-05	524
2021-08-06	364
2021-08-07	208
2021-08-08	192
2021-08-09	438
2021-08-10	359
2021-08-11	642
2021-08-12	636
2021-08-13	287
2021-08-14	263
2021-08-15	117
2021-08-16	313
2021-08-17	196
2021-08-18	267
2021-08-19	282
2021-08-20	220
2021-08-21	160
2021-08-22	106
2021-08-23	243
2021-08-24	186
2021-08-25	188
2021-08-26	195
2021-08-27	163
2021-08-28	101
2021-08-29	70
2021-08-30	143
2021-08-31	104
2021-09-01	157
2021-09-02	130
2021-09-03	133
2021-09-04	82
2021-09-05	61
2021-09-06	116
2021-09-07	111
2021-09-08	140
2021-09-09	109
2021-09-10	121
2021-09-11	102
2021-09-12	77
2021-09-13	135
2021-09-14	110
2021-09-15	133
2021-09-16	165
2021-09-17	130
2021-09-18	107
2021-09-19	46
2021-09-20	117
2021-09-21	97
2021-09-22	136
2021-09-23	122
2021-09-24	140
2021-09-25	94
2021-09-26	50
2021-09-27	135
2021-09-28	142
2021-09-29	164
2021-09-30	119
2021-10-01	132
2021-10-02	79
2021-10-03	57
2021-10-04	121
2021-10-05	116
2021-10-06	131
2021-10-07	141
2021-10-08	119
2021-10-09	112
2021-10-10	46
2021-10-11	129
2021-10-12	97
2021-10-13	82
2021-10-14	144
2021-10-15	63
2021-10-16	28
2021-10-17	17
2021-10-18	3

## Sheet: Deaths_Cali
Supplementary Table S1. C. Metadata of deaths from Cali used in the study
Date_deaths	Deaths
2021-03-04	5
2021-04-04	5
2021-05-04	7
2021-06-04	9
2021-07-04	8
2021-08-04	9
2021-09-04	14
2021-10-04	11
2021-11-04	15
2021-12-04	8
4/13/2021	13
4/14/2021	17
4/15/2021	15
4/16/2021	11
4/17/2021	21
4/18/2021	19
4/19/2021	23
4/20/2021	12
4/21/2021	20
4/22/2021	21
4/23/2021	24
4/24/2021	27
4/25/2021	16
4/26/2021	18
4/27/2021	18
4/28/2021	27
4/29/2021	17
4/30/2021	23
2021-01-05	18
2021-02-05	14
2021-03-05	20
2021-04-05	14
2021-05-05	17
2021-06-05	19
2021-07-05	21
2021-08-05	12
2021-09-05	16
2021-10-05	17
2021-11-05	30
2021-12-05	16
5/13/2021	20
5/14/2021	14
5/15/2021	17
5/16/2021	23
5/17/2021	16
5/18/2021	17
5/19/2021	19
5/20/2021	22
5/21/2021	18
5/22/2021	18
5/23/2021	18
5/24/2021	23
5/25/2021	21
5/26/2021	22
5/27/2021	13
5/28/2021	35
5/29/2021	15
5/30/2021	16
5/31/2021	16
2021-01-06	18
2021-02-06	21
2021-03-06	25
2021-04-06	16
2021-05-06	26
2021-06-06	17
2021-07-06	21
2021-08-06	23
2021-09-06	23
2021-10-06	25
2021-11-06	19
2021-12-06	21
6/13/2021	32
6/14/2021	29
6/15/2021	30
6/16/2021	30
6/17/2021	29
6/18/2021	29
6/19/2021	36
6/20/2021	32
6/21/2021	33
6/22/2021	35
6/23/2021	24
6/24/2021	33
6/25/2021	35
6/26/2021	26
6/27/2021	28
6/28/2021	37
6/29/2021	42
6/30/2021	38
2021-01-07	38
2021-02-07	41
2021-03-07	44
2021-04-07	38
2021-05-07	37
2021-06-07	35
2021-07-07	39
2021-08-07	31
2021-09-07	40
2021-10-07	40
2021-11-07	32
2021-12-07	46
7/13/2021	43
7/14/2021	32
7/15/2021	29
7/16/2021	31
7/17/2021	27
7/18/2021	40
7/19/2021	26
7/20/2021	26
7/21/2021	32
7/22/2021	24
7/23/2021	26
7/24/2021	15
7/25/2021	23
7/26/2021	15
7/27/2021	25
7/28/2021	26
7/29/2021	19
7/30/2021	21
7/31/2021	16

## Sheet: Rt_Cali
Supplementary Table S1. D. Estimated Rt value for each day and period evaluated
Date	Cases	R_mean	R_var	Q0.025	Q0.5	Q0.975
2020-03-10	5	1.02436	6.49803e-06	1.01937	1.02436	1.02937
2020-03-11	2	1.02436	6.49803e-06	1.01937	1.02436	1.02937
2020-03-12	9	1.02436	6.49803e-06	1.01937	1.02436	1.02937
2020-03-13	6	1.02436	6.49803e-06	1.01937	1.02436	1.02937
2020-03-14	10	1.02436	6.49803e-06	1.01937	1.02436	1.02937
2020-03-15	16	1.02436	6.49803e-06	1.01937	1.02436	1.02937
2020-03-16	16	1.02436	6.49803e-06	1.01937	1.02436	1.02937
2020-03-17	14	1.02436	6.49803e-06	1.01937	1.02436	1.02937
2020-03-18	18	1.02436	6.49803e-06	1.01937	1.02436	1.02937
2020-03-19	20	1.02436	6.49803e-06	1.01937	1.02436	1.02937
2020-03-20	35	1.02436	6.49803e-06	1.01937	1.02436	1.02937
2020-03-21	19	1.02436	6.49803e-06	1.01937	1.02436	1.02937
2020-03-22	14	1.02436	6.49803e-06	1.01937	1.02436	1.02937
2020-03-23	26	1.02436	6.49803e-06	1.01937	1.02436	1.02937
2020-03-24	25	1.02436	6.49803e-06	1.01937	1.02436	1.02937
2020-03-25	27	1.02436	6.49803e-06	1.01937	1.02436	1.02937
2020-03-26	22	1.02436	6.49803e-06	1.01937	1.02436	1.02937
2020-03-27	16	1.02436	6.49803e-06	1.01937	1.02436	1.02937
2020-03-28	18	1.02436	6.49803e-06	1.01937	1.02436	1.02937
2020-03-29	9	1.02436	6.49803e-06	1.01937	1.02436	1.02937
2020-03-30	23	1.02436	6.49803e-06	1.01937	1.02436	1.02937
2020-03-31	16	1.02436	6.49803e-06	1.01937	1.02436	1.02937
2020-04-01	23	1.02436	6.49803e-06	1.01937	1.02436	1.02937
2020-04-02	20	1.02436	6.49803e-06	1.01937	1.02436	1.02937
2020-04-03	17	1.02436	6.49803e-06	1.01937	1.02436	1.02937
2020-04-04	14	1.02436	6.49803e-06	1.01937	1.02436	1.02937
2020-04-05	18	1.02436	6.49803e-06	1.01937	1.02436	1.02937
2020-04-06	20	1.02436	6.49803e-06	1.01937	1.02436	1.02937
2020-04-07	17	1.02436	6.49803e-06	1.01937	1.02436	1.02937
2020-04-08	14	1.02436	6.49803e-06	1.01937	1.02436	1.02937
2020-04-09	27	1.02436	6.49803e-06	1.01937	1.02436	1.02937
2020-04-10	12	1.02436	6.49803e-06	1.01937	1.02436	1.02937
2020-04-11	18	1.02436	6.49803e-06	1.01937	1.02436	1.02937
2020-04-12	18	1.02436	6.49803e-06	1.01937	1.02436	1.02937
2020-04-13	34	1.02436	6.49803e-06	1.01937	1.02436	1.02937
2020-04-14	22	1.02436	6.49803e-06	1.01937	1.02436	1.02937
2020-04-15	27	1.02436	6.49803e-06	1.01937	1.02436	1.02937
2020-04-16	11	1.02436	6.49803e-06	1.01937	1.02436	1.02937
2020-04-17	14	1.02436	6.49803e-06	1.01937	1.02436	1.02937
2020-04-18	28	1.02436	6.49803e-06	1.01937	1.02436	1.02937
2020-04-19	23	1.02436	6.49803e-06	1.01937	1.02436	1.02937
2020-04-20	43	1.02436	6.49803e-06	1.01937	1.02436	1.02937
2020-04-21	25	1.02436	6.49803e-06	1.01937	1.02436	1.02937
2020-04-22	31	1.02436	6.49803e-06	1.01937	1.02436	1.02937
2020-04-23	23	1.02436	6.49803e-06	1.01937	1.02436	1.02937
2020-04-24	27	1.02436	6.49803e-06	1.01937	1.02436	1.02937
2020-04-25	26	1.02436	6.49803e-06	1.01937	1.02436	1.02937
2020-04-26	33	1.02436	6.49803e-06	1.01937	1.02436	1.02937
2020-04-27	33	1.02436	6.49803e-06	1.01937	1.02436	1.02937
2020-04-28	33	1.02436	6.49803e-06	1.01937	1.02436	1.02937
2020-04-29	28	1.02436	6.49803e-06	1.01937	1.02436	1.02937
2020-04-30	31	1.02436	6.49803e-06	1.01937	1.02436	1.02937
2020-05-01	69	1.02436	6.49803e-06	1.01937	1.02436	1.02937
2020-05-02	51	1.02436	6.49803e-06	1.01937	1.02436	1.02937
2020-05-03	36	1.02436	6.49803e-06	1.01937	1.02436	1.02937
2020-05-04	58	1.02436	6.49803e-06	1.01937	1.02436	1.02937
2020-05-05	55	1.02436	6.49803e-06	1.01937	1.02436	1.02937
2020-05-06	49	1.02436	6.49803e-06	1.01937	1.02436	1.02937
2020-05-07	54	1.02436	6.49803e-06	1.01937	1.02436	1.02937
2020-05-08	65	1.02436	6.49803e-06	1.01937	1.02436	1.02937
2020-05-09	86	1.02436	6.49803e-06	1.01937	1.02436	1.02937
2020-05-10	80	1.02436	6.49803e-06	1.01937	1.02436	1.02937
2020-05-11	68	1.02436	6.49803e-06	1.01937	1.02436	1.02937
2020-05-12	71	1.02436	6.49803e-06	1.01937	1.02436	1.02937
2020-05-13	94	1.02436	6.49803e-06	1.01937	1.02436	1.02937
2020-05-14	93	1.02436	6.49803e-06	1.01937	1.02436	1.02937
2020-05-15	96	1.02436	6.49803e-06	1.01937	1.02436	1.02937
2020-05-16	86	1.02436	6.49803e-06	1.01937	1.02436	1.02937
2020-05-17	70	1.02436	6.49803e-06	1.01937	1.02436	1.02937
2020-05-18	122	1.02436	6.49803e-06	1.01937	1.02436	1.02937
2020-05-19	92	1.02436	6.49803e-06	1.01937	1.02436	1.02937
2020-05-20	131	1.02436	6.49803e-06	1.01937	1.02436	1.02937
2020-05-21	91	1.02436	6.49803e-06	1.01937	1.02436	1.02937
2020-05-22	104	1.02436	6.49803e-06	1.01937	1.02436	1.02937
2020-05-23	98	1.02436	6.49803e-06	1.01937	1.02436	1.02937
2020-05-24	70	1.02436	6.49803e-06	1.01937	1.02436	1.02937
2020-05-25	106	1.02436	6.49803e-06	1.01937	1.02436	1.02937
2020-05-26	107	1.02436	6.49803e-06	1.01937	1.02436	1.02937
2020-05-27	109	1.02436	6.49803e-06	1.01937	1.02436	1.02937
2020-05-28	135	1.02436	6.49803e-06	1.01937	1.02436	1.02937
2020-05-29	118	1.02436	6.49803e-06	1.01937	1.02436	1.02937
2020-05-30	121	1.02436	6.49803e-06	1.01937	1.02436	1.02937
2020-05-31	97	1.02436	6.49803e-06	1.01937	1.02436	1.02937
2020-06-01	240	1.02436	6.49803e-06	1.01937	1.02436	1.02937
2020-06-02	125	1.02436	6.49803e-06	1.01937	1.02436	1.02937
2020-06-03	129	1.02436	6.49803e-06	1.01937	1.02436	1.02937
2020-06-04	106	1.02436	6.49803e-06	1.01937	1.02436	1.02937
2020-06-05	238	1.02436	6.49803e-06	1.01937	1.02436	1.02937
2020-06-06	170	1.02436	6.49803e-06	1.01937	1.02436	1.02937
2020-06-07	121	1.02436	6.49803e-06	1.01937	1.02436	1.02937
2020-06-08	208	1.02436	6.49803e-06	1.01937	1.02436	1.02937
2020-06-09	200	1.02436	6.49803e-06	1.01937	1.02436	1.02937
2020-06-10	221	1.02436	6.49803e-06	1.01937	1.02436	1.02937
2020-06-11	225	1.02436	6.49803e-06	1.01937	1.02436	1.02937
2020-06-12	200	1.02436	6.49803e-06	1.01937	1.02436	1.02937
2020-06-13	161	1.02436	6.49803e-06	1.01937	1.02436	1.02937
2020-06-14	150	1.02436	6.49803e-06	1.01937	1.02436	1.02937
2020-06-15	186	1.02436	6.49803e-06	1.01937	1.02436	1.02937
2020-06-16	233	1.02436	6.49803e-06	1.01937	1.02436	1.02937
2020-06-17	221	1.02436	6.49803e-06	1.01937	1.02436	1.02937
2020-06-18	204	1.02436	6.49803e-06	1.01937	1.02436	1.02937
2020-06-19	246	1.02436	6.49803e-06	1.01937	1.02436	1.02937
2020-06-20	270	1.02436	6.49803e-06	1.01937	1.02436	1.02937
2020-06-21	215	1.02436	6.49803e-06	1.01937	1.02436	1.02937
2020-06-22	347	1.02436	6.49803e-06	1.01937	1.02436	1.02937
2020-06-23	340	1.02436	6.49803e-06	1.01937	1.02436	1.02937
2020-06-24	316	1.02436	6.49803e-06	1.01937	1.02436	1.02937
2020-06-25	404	1.02436	6.49803e-06	1.01937	1.02436	1.02937
2020-06-26	416	1.02436	6.49803e-06	1.01937	1.02436	1.02937
2020-06-27	369	1.02436	6.49803e-06	1.01937	1.02436	1.02937
2020-06-28	368	1.02436	6.49803e-06	1.01937	1.02436	1.02937
2020-06-29	414	1.02436	6.49803e-06	1.01937	1.02436	1.02937
2020-06-30	478	1.02436	6.49803e-06	1.01937	1.02436	1.02937
2020-07-01	588	1.02436	6.49803e-06	1.01937	1.02436	1.02937
2020-07-02	500	1.02436	6.49803e-06	1.01937	1.02436	1.02937
2020-07-03	467	1.02436	6.49803e-06	1.01937	1.02436	1.02937
2020-07-04	440	1.02436	6.49803e-06	1.01937	1.02436	1.02937
2020-07-05	436	1.02436	6.49803e-06	1.01937	1.02436	1.02937
2020-07-06	663	1.02436	6.49803e-06	1.01937	1.02436	1.02937
2020-07-07	548	1.02436	6.49803e-06	1.01937	1.02436	1.02937
2020-07-08	495	1.02436	6.49803e-06	1.01937	1.02436	1.02937
2020-07-09	564	1.02436	6.49803e-06	1.01937	1.02436	1.02937
2020-07-10	637	1.02436	6.49803e-06	1.01937	1.02436	1.02937
2020-07-11	517	1.02436	6.49803e-06	1.01937	1.02436	1.02937
2020-07-12	491	1.02436	6.49803e-06	1.01937	1.02436	1.02937
2020-07-13	617	1.02436	6.49803e-06	1.01937	1.02436	1.02937
2020-07-14	653	1.02436	6.49803e-06	1.01937	1.02436	1.02937
2020-07-15	576	1.02436	6.49803e-06	1.01937	1.02436	1.02937
2020-07-16	585	1.02436	6.49803e-06	1.01937	1.02436	1.02937
2020-07-17	566	1.02436	6.49803e-06	1.01937	1.02436	1.02937
2020-07-18	519	1.02436	6.49803e-06	1.01937	1.02436	1.02937
2020-07-19	436	1.02436	6.49803e-06	1.01937	1.02436	1.02937
2020-07-20	564	1.02436	6.49803e-06	1.01937	1.02436	1.02937
2020-07-21	584	1.02436	6.49803e-06	1.01937	1.02436	1.02937
2020-07-22	459	1.02436	6.49803e-06	1.01937	1.02436	1.02937
2020-07-23	493	1.02436	6.49803e-06	1.01937	1.02436	1.02937
2020-07-24	535	1.02436	6.49803e-06	1.01937	1.02436	1.02937
2020-07-25	541	1.02436	6.49803e-06	1.01937	1.02436	1.02937
2020-07-26	426	1.02436	6.49803e-06	1.01937	1.02436	1.02937
2020-07-27	801	1.02436	6.49803e-06	1.01937	1.02436	1.02937
2020-07-28	490	1.02436	6.49803e-06	1.01937	1.02436	1.02937
2020-07-29	562	1.02436	6.49803e-06	1.01937	1.02436	1.02937
2020-07-30	480	1.02436	6.49803e-06	1.01937	1.02436	1.02937
2020-07-31	510	1.02436	6.49803e-06	1.01937	1.02436	1.02937
2020-08-01	689	1.02436	6.49803e-06	1.01937	1.02436	1.02937
2020-08-02	537	1.02436	6.49803e-06	1.01937	1.02436	1.02937
2020-08-03	542	1.02436	6.49803e-06	1.01937	1.02436	1.02937
2020-08-04	586	1.02436	6.49803e-06	1.01937	1.02436	1.02937
2020-08-05	442	1.02436	6.49803e-06	1.01937	1.02436	1.02937
2020-08-06	437	1.02436	6.49803e-06	1.01937	1.02436	1.02937
2020-08-07	403	1.02436	6.49803e-06	1.01937	1.02436	1.02937
2020-08-08	398	1.02436	6.49803e-06	1.01937	1.02436	1.02937
2020-08-09	433	1.02436	6.49803e-06	1.01937	1.02436	1.02937
2020-08-10	504	1.02436	6.49803e-06	1.01937	1.02436	1.02937
2020-08-11	388	1.02436	6.49803e-06	1.01937	1.02436	1.02937
2020-08-12	431	1.02436	6.49803e-06	1.01937	1.02436	1.02937
2020-08-13	396	1.02436	6.49803e-06	1.01937	1.02436	1.02937
2020-08-14	389	1.02436	6.49803e-06	1.01937	1.02436	1.02937
2020-08-15	380	1.02436	6.49803e-06	1.01937	1.02436	1.02937
2020-08-16	370	1.02436	6.49803e-06	1.01937	1.02436	1.02937
2020-08-17	359	1.02436	6.49803e-06	1.01937	1.02436	1.02937
2020-08-18	426	1.02436	6.49803e-06	1.01937	1.02436	1.02937
2020-08-19	421	1.02436	6.49803e-06	1.01937	1.02436	1.02937
2020-08-20	668	1.02436	6.49803e-06	1.01937	1.02436	1.02937
2020-08-21	423	1.02436	6.49803e-06	1.01937	1.02436	1.02937
2020-08-22	282	1.02436	6.49803e-06	1.01937	1.02436	1.02937
2020-08-23	333	1.02436	6.49803e-06	1.01937	1.02436	1.02937
2020-08-24	388	1.02436	6.49803e-06	1.01937	1.02436	1.02937
2020-08-25	377	1.02436	6.49803e-06	1.01937	1.02436	1.02937
2020-08-26	313	1.02436	6.49803e-06	1.01937	1.02436	1.02937
2020-08-27	381	1.02436	6.49803e-06	1.01937	1.02436	1.02937
2020-08-28	342	1.02436	6.49803e-06	1.01937	1.02436	1.02937
2020-08-29	296	1.02436	6.49803e-06	1.01937	1.02436	1.02937
2020-08-30	313	1.02436	6.49803e-06	1.01937	1.02436	1.02937
2020-08-31	487	1.02436	6.49803e-06	1.01937	1.02436	1.02937
2020-09-01	435	1.02436	6.49803e-06	1.01937	1.02436	1.02937
2020-09-02	420	1.02436	6.49803e-06	1.01937	1.02436	1.02937
2020-09-03	386	1.02436	6.49803e-06	1.01937	1.02436	1.02937
2020-09-04	345	1.02436	6.49803e-06	1.01937	1.02436	1.02937
2020-09-05	326	1.02436	6.49803e-06	1.01937	1.02436	1.02937
2020-09-06	352	1.02436	6.49803e-06	1.01937	1.02436	1.02937
2020-09-07	395	1.02436	6.49803e-06	1.01937	1.02436	1.02937
2020-09-08	419	1.02436	6.49803e-06	1.01937	1.02436	1.02937
2020-09-09	480	1.02436	6.49803e-06	1.01937	1.02436	1.02937
2020-09-10	562	1.02436	6.49803e-06	1.01937	1.02436	1.02937
2020-09-11	457	1.02436	6.49803e-06	1.01937	1.02436	1.02937
2020-09-12	328	1.02436	6.49803e-06	1.01937	1.02436	1.02937
2020-09-13	384	1.02436	6.49803e-06	1.01937	1.02436	1.02937
2020-09-14	472	1.02436	6.49803e-06	1.01937	1.02436	1.02937
2020-09-15	455	1.02436	6.49803e-06	1.01937	1.02436	1.02937
2020-09-16	392	1.02436	6.49803e-06	1.01937	1.02436	1.02937
2020-09-17	378	1.02436	6.49803e-06	1.01937	1.02436	1.02937
2020-09-18	415	1.02436	6.49803e-06	1.01937	1.02436	1.02937
2020-09-19	291	1.02436	6.49803e-06	1.01937	1.02436	1.02937
2020-09-20	382	1.02436	6.49803e-06	1.01937	1.02436	1.02937
2020-09-21	454	1.02436	6.49803e-06	1.01937	1.02436	1.02937
2020-09-22	427	1.02436	6.49803e-06	1.01937	1.02436	1.02937
2020-09-23	457	1.02436	6.49803e-06	1.01937	1.02436	1.02937
2020-09-24	455	1.02436	6.49803e-06	1.01937	1.02436	1.02937
2020-09-25	443	1.02436	6.49803e-06	1.01937	1.02436	1.02937
2020-09-26	362	1.02436	6.49803e-06	1.01937	1.02436	1.02937
2020-09-27	308	1.02436	6.49803e-06	1.01937	1.02436	1.02937
2020-09-28	695	1.02436	6.49803e-06	1.01937	1.02436	1.02937
2020-09-29	559	1.02436	6.49803e-06	1.01937	1.02436	1.02937
2020-09-30	524	1.02436	6.49803e-06	1.01937	1.02436	1.02937
2020-10-01	593	1.02436	6.49803e-06	1.01937	1.02436	1.02937
2020-10-02	403	1.02436	6.49803e-06	1.01937	1.02436	1.02937
2020-10-03	329	1.02436	6.49803e-06	1.01937	1.02436	1.02937
2020-10-04	377	1.02436	6.49803e-06	1.01937	1.02436	1.02937
2020-10-05	469	1.02436	6.49803e-06	1.01937	1.02436	1.02937
2020-10-06	443	1.02436	6.49803e-06	1.01937	1.02436	1.02937
2020-10-07	394	1.02436	6.49803e-06	1.01937	1.02436	1.02937
2020-10-08	417	1.02436	6.49803e-06	1.01937	1.02436	1.02937
2020-10-09	374	1.02436	6.49803e-06	1.01937	1.02436	1.02937
2020-10-10	373	1.02436	6.49803e-06	1.01937	1.02436	1.02937
2020-10-11	372	1.02436	6.49803e-06	1.01937	1.02436	1.02937
2020-10-12	427	1.02436	6.49803e-06	1.01937	1.02436	1.02937
2020-10-13	473	1.02436	6.49803e-06	1.01937	1.02436	1.02937
2020-10-14	442	1.02436	6.49803e-06	1.01937	1.02436	1.02937
2020-10-15	630	1.02436	6.49803e-06	1.01937	1.02436	1.02937
2020-10-16	596	1.02436	6.49803e-06	1.01937	1.02436	1.02937
2020-10-17	434	1.02436	6.49803e-06	1.01937	1.02436	1.02937
2020-10-18	364	1.02436	6.49803e-06	1.01937	1.02436	1.02937
2020-10-19	612	1.02436	6.49803e-06	1.01937	1.02436	1.02937
2020-10-20	658	1.02436	6.49803e-06	1.01937	1.02436	1.02937
2020-10-21	545	1.02436	6.49803e-06	1.01937	1.02436	1.02937
2020-10-22	678	1.02436	6.49803e-06	1.01937	1.02436	1.02937
2020-10-23	506	1.02436	6.49803e-06	1.01937	1.02436	1.02937
2020-10-24	377	1.02436	6.49803e-06	1.01937	1.02436	1.02937
2020-10-25	522	1.02436	6.49803e-06	1.01937	1.02436	1.02937
2020-10-26	652	1.02436	6.49803e-06	1.01937	1.02436	1.02937
2020-10-27	611	1.02436	6.49803e-06	1.01937	1.02436	1.02937
2020-10-28	578	1.02436	6.49803e-06	1.01937	1.02436	1.02937
2020-10-29	562	1.02436	6.49803e-06	1.01937	1.02436	1.02937
2020-10-30	508	1.02436	6.49803e-06	1.01937	1.02436	1.02937
2020-10-31	471	1.02436	6.49803e-06	1.01937	1.02436	1.02937
2020-11-01	445	1.02436	6.49803e-06	1.01937	1.02436	1.02937
2020-11-02	436	1.02436	6.49803e-06	1.01937	1.02436	1.02937
2020-11-03	432	1.02436	6.49803e-06	1.01937	1.02436	1.02937
2020-11-04	547	1.02436	6.49803e-06	1.01937	1.02436	1.02937
2020-11-05	621	1.02436	6.49803e-06	1.01937	1.02436	1.02937
2020-11-06	442	1.02436	6.49803e-06	1.01937	1.02436	1.02937
2020-11-07	360	1.02436	6.49803e-06	1.01937	1.02436	1.02937
2020-11-08	337	1.02436	6.49803e-06	1.01937	1.02436	1.02937
2020-11-09	517	1.02436	6.49803e-06	1.01937	1.02436	1.02937
2020-11-10	621	1.02436	6.49803e-06	1.01937	1.02436	1.02937
2020-11-11	455	1.02436	6.49803e-06	1.01937	1.02436	1.02937
2020-11-12	538	1.02436	6.49803e-06	1.01937	1.02436	1.02937
2020-11-13	619	1.02436	6.49803e-06	1.01937	1.02436	1.02937
2020-11-14	518	1.02436	6.49803e-06	1.01937	1.02436	1.02937
2020-11-15	453	1.02436	6.49803e-06	1.01937	1.02436	1.02937
2020-11-16	521	1.02436	6.49803e-06	1.01937	1.02436	1.02937
2020-11-17	587	1.02436	6.49803e-06	1.01937	1.02436	1.02937
2020-11-18	463	1.02436	6.49803e-06	1.01937	1.02436	1.02937
2020-11-19	574	1.02436	6.49803e-06	1.01937	1.02436	1.02937
2020-11-20	659	1.02436	6.49803e-06	1.01937	1.02436	1.02937
2020-11-21	621	1.02436	6.49803e-06	1.01937	1.02436	1.02937
2020-11-22	527	1.02436	6.49803e-06	1.01937	1.02436	1.02937
2020-11-23	701	1.02436	6.49803e-06	1.01937	1.02436	1.02937
2020-11-24	679	1.02436	6.49803e-06	1.01937	1.02436	1.02937
2020-11-25	573	1.02436	6.49803e-06	1.01937	1.02436	1.02937
2020-11-26	733	1.02436	6.49803e-06	1.01937	1.02436	1.02937
2020-11-27	554	1.02436	6.49803e-06	1.01937	1.02436	1.02937
2020-11-28	620	1.02436	6.49803e-06	1.01937	1.02436	1.02937
2020-11-29	483	1.02436	6.49803e-06	1.01937	1.02436	1.02937
2020-11-30	620	1.02436	6.49803e-06	1.01937	1.02436	1.02937
2020-12-01	703	1.02436	6.49803e-06	1.01937	1.02436	1.02937
2020-12-02	538	1.02436	6.49803e-06	1.01937	1.02436	1.02937
2020-12-03	658	1.02436	6.49803e-06	1.01937	1.02436	1.02937
2020-12-04	692	1.02436	6.49803e-06	1.01937	1.02436	1.02937
2020-12-05	628	1.02436	6.49803e-06	1.01937	1.02436	1.02937
2020-12-06	587	1.02436	6.49803e-06	1.01937	1.02436	1.02937
2020-12-07	853	1.02436	6.49803e-06	1.01937	1.02436	1.02937
2020-12-08	595	1.02436	6.49803e-06	1.01937	1.02436	1.02937
2020-12-09	574	1.02436	6.49803e-06	1.01937	1.02436	1.02937
2020-12-10	879	1.02436	6.49803e-06	1.01937	1.02436	1.02937
2020-12-11	731	1.02436	6.49803e-06	1.01937	1.02436	1.02937
2020-12-12	801	1.02436	6.49803e-06	1.01937	1.02436	1.02937
2020-12-13	692	1.02436	6.49803e-06	1.01937	1.02436	1.02937
2020-12-14	774	1.02436	6.49803e-06	1.01937	1.02436	1.02937
2020-12-15	945	1.02436	6.49803e-06	1.01937	1.02436	1.02937
2020-12-16	1049	1.02436	6.49803e-06	1.01937	1.02436	1.02937
2020-12-17	1054	1.02436	6.49803e-06	1.01937	1.02436	1.02937
2020-12-18	851	1.02436	6.49803e-06	1.01937	1.02436	1.02937
2020-12-19	743	1.02436	6.49803e-06	1.01937	1.02436	1.02937
2020-12-20	486	1.02436	6.49803e-06	1.01937	1.02436	1.02937
2020-12-21	566	1.02436	6.49803e-06	1.01937	1.02436	1.02937
2020-12-22	596	1.02436	6.49803e-06	1.01937	1.02436	1.02937
2020-12-23	523	1.02436	6.49803e-06	1.01937	1.02436	1.02937
2020-12-24	746	1.02436	6.49803e-06	1.01937	1.02436	1.02937
2020-12-25	497	1.02436	6.49803e-06	1.01937	1.02436	1.02937
2020-12-26	547	1.02436	6.49803e-06	1.01937	1.02436	1.02937
2020-12-27	607	1.02436	6.49803e-06	1.01937	1.02436	1.02937
2020-12-28	773	1.02436	6.49803e-06	1.01937	1.02436	1.02937
2020-12-29	1009	1.02436	6.49803e-06	1.01937	1.02436	1.02937
2020-12-30	1572	1.02436	6.49803e-06	1.01937	1.02436	1.02937
2020-12-31	1092	1.02436	6.49803e-06	1.01937	1.02436	1.02937
2021-01-01	929	1.02436	6.49803e-06	1.01937	1.02436	1.02937
2021-01-02	792	1.02436	6.49803e-06	1.01937	1.02436	1.02937
2021-01-03	911	1.02436	6.49803e-06	1.01937	1.02436	1.02937
2021-01-04	1282	1.02436	6.49803e-06	1.01937	1.02436	1.02937
2021-01-05	1137	1.02436	6.49803e-06	1.01937	1.02436	1.02937
2021-01-06	1149	1.02436	6.49803e-06	1.01937	1.02436	1.02937
2021-01-07	1220	1.02436	6.49803e-06	1.01937	1.02436	1.02937
2021-01-08	1266	1.02436	6.49803e-06	1.01937	1.02436	1.02937
2021-01-09	1121	1.02436	6.49803e-06	1.01937	1.02436	1.02937
2021-01-10	1036	1.02436	6.49803e-06	1.01937	1.02436	1.02937
2021-01-11	932	1.02436	6.49803e-06	1.01937	1.02436	1.02937
2021-01-12	990	1.02436	6.49803e-06	1.01937	1.02436	1.02937
2021-01-13	964	1.02436	6.49803e-06	1.01937	1.02436	1.02937
2021-01-14	1061	1.02436	6.49803e-06	1.01937	1.02436	1.02937
2021-01-15	859	1.02436	6.49803e-06	1.01937	1.02436	1.02937
2021-01-16	743	1.02436	6.49803e-06	1.01937	1.02436	1.02937
2021-01-17	718	1.02436	6.49803e-06	1.01937	1.02436	1.02937
2021-01-18	828	1.02436	6.49803e-06	1.01937	1.02436	1.02937
2021-01-19	843	1.02436	6.49803e-06	1.01937	1.02436	1.02937
2021-01-20	744	1.02436	6.49803e-06	1.01937	1.02436	1.02937
2021-01-21	636	1.02436	6.49803e-06	1.01937	1.02436	1.02937
2021-01-22	621	1.02436	6.49803e-06	1.01937	1.02436	1.02937
2021-01-23	697	1.02436	6.49803e-06	1.01937	1.02436	1.02937
2021-01-24	593	1.02436	6.49803e-06	1.01937	1.02436	1.02937
2021-01-25	754	1.02436	6.49803e-06	1.01937	1.02436	1.02937
2021-01-26	704	1.02436	6.49803e-06	1.01937	1.02436	1.02937
2021-01-27	717	1.02436	6.49803e-06	1.01937	1.02436	1.02937
2021-01-28	595	1.02436	6.49803e-06	1.01937	1.02436	1.02937
2021-01-29	492	1.02436	6.49803e-06	1.01937	1.02436	1.02937
2021-01-30	368	1.02436	6.49803e-06	1.01937	1.02436	1.02937
2021-01-31	364	1.02436	6.49803e-06	1.01937	1.02436	1.02937
2021-02-01	472	1.02436	6.49803e-06	1.01937	1.02436	1.02937
2021-02-02	417	1.02436	6.49803e-06	1.01937	1.02436	1.02937
2021-02-03	435	1.02436	6.49803e-06	1.01937	1.02436	1.02937
2021-02-04	393	1.02436	6.49803e-06	1.01937	1.02436	1.02937
2021-02-05	324	1.02436	6.49803e-06	1.01937	1.02436	1.02937
2021-02-06	216	1.02436	6.49803e-06	1.01937	1.02436	1.02937
2021-02-07	234	1.02436	6.49803e-06	1.01937	1.02436	1.02937
2021-02-08	361	1.02436	6.49803e-06	1.01937	1.02436	1.02937
2021-02-09	304	1.02436	6.49803e-06	1.01937	1.02436	1.02937
2021-02-10	320	1.02436	6.49803e-06	1.01937	1.02436	1.02937
2021-02-11	316	1.02436	6.49803e-06	1.01937	1.02436	1.02937
2021-02-12	166	1.02436	6.49803e-06	1.01937	1.02436	1.02937
2021-02-13	146	1.02436	6.49803e-06	1.01937	1.02436	1.02937
2021-02-14	146	1.02436	6.49803e-06	1.01937	1.02436	1.02937
2021-02-15	219	1.02436	6.49803e-06	1.01937	1.02436	1.02937
2021-02-16	259	1.02436	6.49803e-06	1.01937	1.02436	1.02937
2021-02-17	194	1.02436	6.49803e-06	1.01937	1.02436	1.02937
2021-02-18	271	1.02436	6.49803e-06	1.01937	1.02436	1.02937
2021-02-19	264	1.02436	6.49803e-06	1.01937	1.02436	1.02937
2021-02-20	218	1.02436	6.49803e-06	1.01937	1.02436	1.02937
2021-02-21	210	1.02436	6.49803e-06	1.01937	1.02436	1.02937
2021-02-22	249	1.02436	6.49803e-06	1.01937	1.02436	1.02937
2021-02-23	268	1.02436	6.49803e-06	1.01937	1.02436	1.02937
2021-02-24	173	1.02436	6.49803e-06	1.01937	1.02436	1.02937
2021-02-25	266	1.02436	6.49803e-06	1.01937	1.02436	1.02937
2021-02-26	266	1.02436	6.49803e-06	1.01937	1.02436	1.02937
2021-02-27	272	1.02436	6.49803e-06	1.01937	1.02436	1.02937
2021-02-28	180	1.02436	6.49803e-06	1.01937	1.02436	1.02937
2021-03-01	287	1.02436	6.49803e-06	1.01937	1.02436	1.02937
2021-03-02	286	1.02436	6.49803e-06	1.01937	1.02436	1.02937
2021-03-03	237	1.02436	6.49803e-06	1.01937	1.02436	1.02937
2021-03-04	267	1.02436	6.49803e-06	1.01937	1.02436	1.02937
2021-03-05	301	1.02436	6.49803e-06	1.01937	1.02436	1.02937
2021-03-06	238	1.02436	6.49803e-06	1.01937	1.02436	1.02937
2021-03-07	301	1.02436	6.49803e-06	1.01937	1.02436	1.02937
2021-03-08	323	1.02436	6.49803e-06	1.01937	1.02436	1.02937
2021-03-09	324	1.02436	6.49803e-06	1.01937	1.02436	1.02937
2021-03-10	283	1.02436	6.49803e-06	1.01937	1.02436	1.02937
2021-03-11	265	1.02436	6.49803e-06	1.01937	1.02436	1.02937
2021-03-12	340	1.02436	6.49803e-06	1.01937	1.02436	1.02937
2021-03-13	319	1.02436	6.49803e-06	1.01937	1.02436	1.02937
2021-03-14	307	1.02436	6.49803e-06	1.01937	1.02436	1.02937
2021-03-15	503	1.02436	6.49803e-06	1.01937	1.02436	1.02937
2021-03-16	456	1.02436	6.49803e-06	1.01937	1.02436	1.02937
2021-03-17	368	1.02436	6.49803e-06	1.01937	1.02436	1.02937
2021-03-18	448	1.02436	6.49803e-06	1.01937	1.02436	1.02937
2021-03-19	498	1.02436	6.49803e-06	1.01937	1.02436	1.02937
2021-03-20	511	1.02436	6.49803e-06	1.01937	1.02436	1.02937
2021-03-21	280	1.02436	6.49803e-06	1.01937	1.02436	1.02937
2021-03-22	436	1.02436	6.49803e-06	1.01937	1.02436	1.02937
2021-03-23	609	1.02436	6.49803e-06	1.01937	1.02436	1.02937
2021-03-24	443	1.02436	6.49803e-06	1.01937	1.02436	1.02937
2021-03-25	640	1.02436	6.49803e-06	1.01937	1.02436	1.02937
2021-03-26	743	1.02436	6.49803e-06	1.01937	1.02436	1.02937
2021-03-27	850	1.02436	6.49803e-06	1.01937	1.02436	1.02937
2021-03-28	897	1.02436	6.49803e-06	1.01937	1.02436	1.02937
2021-03-29	1130	1.02436	6.49803e-06	1.01937	1.02436	1.02937
2021-03-30	938	1.02436	6.49803e-06	1.01937	1.02436	1.02937
2021-03-31	777	1.02436	6.49803e-06	1.01937	1.02436	1.02937
2021-04-01	810	0.892565	4.76457e-05	0.879112	0.892547	0.906105
2021-04-02	1002	0.892565	4.76457e-05	0.879112	0.892547	0.906105
2021-04-03	1019	0.892565	4.76457e-05	0.879112	0.892547	0.906105
2021-04-04	940	0.892565	4.76457e-05	0.879112	0.892547	0.906105
2021-04-05	832	0.892565	4.76457e-05	0.879112	0.892547	0.906105
2021-04-06	945	0.892565	4.76457e-05	0.879112	0.892547	0.906105
2021-04-07	651	0.892565	4.76457e-05	0.879112	0.892547	0.906105
2021-04-08	877	0.892565	4.76457e-05	0.879112	0.892547	0.906105
2021-04-09	1280	0.892565	4.76457e-05	0.879112	0.892547	0.906105
2021-04-10	996	0.892565	4.76457e-05	0.879112	0.892547	0.906105
2021-04-11	772	0.892565	4.76457e-05	0.879112	0.892547	0.906105
2021-04-12	908	0.892565	4.76457e-05	0.879112	0.892547	0.906105
2021-04-13	766	0.892565	4.76457e-05	0.879112	0.892547	0.906105
2021-04-14	538	0.892565	4.76457e-05	0.879112	0.892547	0.906105
2021-04-15	686	0.892565	4.76457e-05	0.879112	0.892547	0.906105
2021-04-16	763	0.892565	4.76457e-05	0.879112	0.892547	0.906105
2021-04-17	560	0.892565	4.76457e-05	0.879112	0.892547	0.906105
2021-04-18	500	0.892565	4.76457e-05	0.879112	0.892547	0.906105
2021-04-19	571	0.892565	4.76457e-05	0.879112	0.892547	0.906105
2021-04-20	439	0.892565	4.76457e-05	0.879112	0.892547	0.906105
2021-04-21	411	0.892565	4.76457e-05	0.879112	0.892547	0.906105
2021-04-22	540	0.892565	4.76457e-05	0.879112	0.892547	0.906105
2021-04-23	547	0.892565	4.76457e-05	0.879112	0.892547	0.906105
2021-04-24	472	0.892565	4.76457e-05	0.879112	0.892547	0.906105
2021-04-25	518	0.892565	4.76457e-05	0.879112	0.892547	0.906105
2021-04-26	559	0.892565	4.76457e-05	0.879112	0.892547	0.906105
2021-04-27	491	1.12568	4.8538e-05	1.11209	1.12567	1.1394
2021-04-28	333	1.12568	4.8538e-05	1.11209	1.12567	1.1394
2021-04-29	466	1.12568	4.8538e-05	1.11209	1.12567	1.1394
2021-04-30	485	1.12568	4.8538e-05	1.11209	1.12567	1.1394
2021-05-01	575	1.12568	4.8538e-05	1.11209	1.12567	1.1394
2021-05-02	412	1.12568	4.8538e-05	1.11209	1.12567	1.1394
2021-05-03	611	1.12568	4.8538e-05	1.11209	1.12567	1.1394
2021-05-04	339	1.12568	4.8538e-05	1.11209	1.12567	1.1394
2021-05-05	504	1.12568	4.8538e-05	1.11209	1.12567	1.1394
2021-05-06	363	1.12568	4.8538e-05	1.11209	1.12567	1.1394
2021-05-07	522	1.12568	4.8538e-05	1.11209	1.12567	1.1394
2021-05-08	616	1.12568	4.8538e-05	1.11209	1.12567	1.1394
2021-05-09	565	1.12568	4.8538e-05	1.11209	1.12567	1.1394
2021-05-10	713	1.12568	4.8538e-05	1.11209	1.12567	1.1394
2021-05-11	592	1.12568	4.8538e-05	1.11209	1.12567	1.1394
2021-05-12	484	1.12568	4.8538e-05	1.11209	1.12567	1.1394
2021-05-13	716	1.12568	4.8538e-05	1.11209	1.12567	1.1394
2021-05-14	695	1.12568	4.8538e-05	1.11209	1.12567	1.1394
2021-05-15	802	1.12568	4.8538e-05	1.11209	1.12567	1.1394
2021-05-16	703	1.12568	4.8538e-05	1.11209	1.12567	1.1394
2021-05-17	675	1.12568	4.8538e-05	1.11209	1.12567	1.1394
2021-05-18	711	1.12568	4.8538e-05	1.11209	1.12567	1.1394
2021-05-19	522	1.12568	4.8538e-05	1.11209	1.12567	1.1394
2021-05-20	816	1.12568	4.8538e-05	1.11209	1.12567	1.1394
2021-05-21	826	1.12568	4.8538e-05	1.11209	1.12567	1.1394
2021-05-22	1047	1.12568	4.8538e-05	1.11209	1.12567	1.1394
2021-05-23	994	1.12568	4.8538e-05	1.11209	1.12567	1.1394
2021-05-24	1195	1.12568	4.8538e-05	1.11209	1.12567	1.1394
2021-05-25	1001	1.12568	4.8538e-05	1.11209	1.12567	1.1394
2021-05-26	740	1.12568	4.8538e-05	1.11209	1.12567	1.1394
2021-05-27	572	1.12568	4.8538e-05	1.11209	1.12567	1.1394
2021-05-28	1160	1.12568	4.8538e-05	1.11209	1.12567	1.1394
2021-05-29	1171	1.12568	4.8538e-05	1.11209	1.12567	1.1394
2021-05-30	1257	1.13083	0.000186595	1.10421	1.13078	1.15776
2021-05-31	1288	1.13083	0.000186595	1.10421	1.13078	1.15776
2021-06-01	1439	1.13083	0.000186595	1.10421	1.13078	1.15776
2021-06-02	990	1.13083	0.000186595	1.10421	1.13078	1.15776
2021-06-03	794	1.13083	0.000186595	1.10421	1.13078	1.15776
2021-06-04	1270	1.0093	2.75366e-05	0.999053	1.0093	1.01961
2021-06-05	1389	1.0093	2.75366e-05	0.999053	1.0093	1.01961
2021-06-06	1366	1.0093	2.75366e-05	0.999053	1.0093	1.01961
2021-06-07	1508	1.0093	2.75366e-05	0.999053	1.0093	1.01961
2021-06-08	1622	1.0093	2.75366e-05	0.999053	1.0093	1.01961
2021-06-09	1275	1.0093	2.75366e-05	0.999053	1.0093	1.01961
2021-06-10	1484	1.0093	2.75366e-05	0.999053	1.0093	1.01961
2021-06-11	1479	1.0093	2.75366e-05	0.999053	1.0093	1.01961
2021-06-12	1626	1.0093	2.75366e-05	0.999053	1.0093	1.01961
2021-06-13	1667	1.0093	2.75366e-05	0.999053	1.0093	1.01961
2021-06-14	2544	1.0093	2.75366e-05	0.999053	1.0093	1.01961
2021-06-15	2705	1.0093	2.75366e-05	0.999053	1.0093	1.01961
2021-06-16	2387	1.0093	2.75366e-05	0.999053	1.0093	1.01961
2021-06-17	2280	1.0093	2.75366e-05	0.999053	1.0093	1.01961
2021-06-18	1913	1.0093	2.75366e-05	0.999053	1.0093	1.01961
2021-06-19	1526	1.0093	2.75366e-05	0.999053	1.0093	1.01961
2021-06-20	1256	1.0093	2.75366e-05	0.999053	1.0093	1.01961
2021-06-21	1925	1.0093	2.75366e-05	0.999053	1.0093	1.01961
2021-06-22	1829	1.0093	2.75366e-05	0.999053	1.0093	1.01961
2021-06-23	1839	1.0093	2.75366e-05	0.999053	1.0093	1.01961
2021-06-24	1771	1.0093	2.75366e-05	0.999053	1.0093	1.01961
2021-06-25	1653	0.846755	3.44661e-05	0.835282	0.846742	0.858318
2021-06-26	1308	0.846755	3.44661e-05	0.835282	0.846742	0.858318
2021-06-27	1186	0.846755	3.44661e-05	0.835282	0.846742	0.858318
2021-06-28	1643	0.846755	3.44661e-05	0.835282	0.846742	0.858318
2021-06-29	1471	0.846755	3.44661e-05	0.835282	0.846742	0.858318
2021-06-30	1467	0.846755	3.44661e-05	0.835282	0.846742	0.858318
2021-07-01	1160	0.846755	3.44661e-05	0.835282	0.846742	0.858318
2021-07-02	1061	0.846755	3.44661e-05	0.835282	0.846742	0.858318
2021-07-03	835	0.846755	3.44661e-05	0.835282	0.846742	0.858318
2021-07-04	1124	0.846755	3.44661e-05	0.835282	0.846742	0.858318
2021-07-05	966	0.846755	3.44661e-05	0.835282	0.846742	0.858318
2021-07-06	1172	0.846755	3.44661e-05	0.835282	0.846742	0.858318
2021-07-07	1313	0.846755	3.44661e-05	0.835282	0.846742	0.858318
2021-07-08	1164	0.846755	3.44661e-05	0.835282	0.846742	0.858318
2021-07-09	1013	0.846755	3.44661e-05	0.835282	0.846742	0.858318
2021-07-10	841	0.846755	3.44661e-05	0.835282	0.846742	0.858318
2021-07-11	786	0.846755	3.44661e-05	0.835282	0.846742	0.858318
2021-07-12	927	0.846755	3.44661e-05	0.835282	0.846742	0.858318
2021-07-13	853	0.846755	3.44661e-05	0.835282	0.846742	0.858318
2021-07-14	839	0.846755	3.44661e-05	0.835282	0.846742	0.858318
2021-07-15	796	0.846755	3.44661e-05	0.835282	0.846742	0.858318
2021-07-16	686	0.846755	3.44661e-05	0.835282	0.846742	0.858318
2021-07-17	522	0.846755	3.44661e-05	0.835282	0.846742	0.858318
2021-07-18	532	0.846755	3.44661e-05	0.835282	0.846742	0.858318
2021-07-19	576	0.801203	0.000153905	0.777069	0.801138	0.825767
2021-07-20	575	0.801203	0.000153905	0.777069	0.801138	0.825767
2021-07-21	597	0.801203	0.000153905	0.777069	0.801138	0.825767
2021-07-22	550	0.801203	0.000153905	0.777069	0.801138	0.825767
2021-07-23	460	0.801203	0.000153905	0.777069	0.801138	0.825767
2021-07-24	392	0.801203	0.000153905	0.777069	0.801138	0.825767
2021-07-25	436	0.801203	0.000153905	0.777069	0.801138	0.825767
2021-07-26	512	0.801203	0.000153905	0.777069	0.801138	0.825767
2021-07-27	577	0.801203	0.000153905	0.777069	0.801138	0.825767
2021-07-28	453	0.801203	0.000153905	0.777069	0.801138	0.825767
2021-07-29	342	0.801203	0.000153905	0.777069	0.801138	0.825767
2021-07-30	298	0.801203	0.000153905	0.777069	0.801138	0.825767
2021-07-31	214	0.898792	9.48503e-05	0.879866	0.898757	0.917852
2021-08-01	227	0.898792	9.48503e-05	0.879866	0.898757	0.917852
2021-08-02	293	0.898792	9.48503e-05	0.879866	0.898757	0.917852
2021-08-03	284	0.898792	9.48503e-05	0.879866	0.898757	0.917852
2021-08-04	309	0.898792	9.48503e-05	0.879866	0.898757	0.917852
2021-08-05	189	0.898792	9.48503e-05	0.879866	0.898757	0.917852
2021-08-06	166	0.898792	9.48503e-05	0.879866	0.898757	0.917852
2021-08-07	116	0.898792	9.48503e-05	0.879866	0.898757	0.917852
2021-08-08	117	0.898792	9.48503e-05	0.879866	0.898757	0.917852
2021-08-09	178	0.898792	9.48503e-05	0.879866	0.898757	0.917852
2021-08-10	157	0.898792	9.48503e-05	0.879866	0.898757	0.917852
2021-08-11	179	0.898792	9.48503e-05	0.879866	0.898757	0.917852
2021-08-12	125	0.898792	9.48503e-05	0.879866	0.898757	0.917852
2021-08-13	127	0.898792	9.48503e-05	0.879866	0.898757	0.917852
2021-08-14	161	0.898792	9.48503e-05	0.879866	0.898757	0.917852
2021-08-15	184	0.898792	9.48503e-05	0.879866	0.898757	0.917852
2021-08-16	131	0.898792	9.48503e-05	0.879866	0.898757	0.917852
2021-08-17	240	0.898792	9.48503e-05	0.879866	0.898757	0.917852
2021-08-18	217	0.898792	9.48503e-05	0.879866	0.898757	0.917852
2021-08-19	188	0.898792	9.48503e-05	0.879866	0.898757	0.917852
2021-08-20	198	0.898792	9.48503e-05	0.879866	0.898757	0.917852
2021-08-21	130	0.898792	9.48503e-05	0.879866	0.898757	0.917852
2021-08-22	108	0.898792	9.48503e-05	0.879866	0.898757	0.917852
2021-08-23	120	0.898792	9.48503e-05	0.879866	0.898757	0.917852
2021-08-24	150	0.898792	9.48503e-05	0.879866	0.898757	0.917852
2021-08-25	129	0.898792	9.48503e-05	0.879866	0.898757	0.917852
2021-08-26	156	0.898792	9.48503e-05	0.879866	0.898757	0.917852
2021-08-27	112	0.898792	9.48503e-05	0.879866	0.898757	0.917852
2021-08-28	127	0.898792	9.48503e-05	0.879866	0.898757	0.917852
2021-08-29	80	0.898792	9.48503e-05	0.879866	0.898757	0.917852
2021-08-30	88	0.898792	9.48503e-05	0.879866	0.898757	0.917852
2021-08-31	128	0.898792	9.48503e-05	0.879866	0.898757	0.917852
2021-09-01	115	0.898792	9.48503e-05	0.879866	0.898757	0.917852
2021-09-02	139	0.898792	9.48503e-05	0.879866	0.898757	0.917852
2021-09-03	111	0.898792	9.48503e-05	0.879866	0.898757	0.917852
2021-09-04	105	0.898792	9.48503e-05	0.879866	0.898757	0.917852
2021-09-05	98	0.898792	9.48503e-05	0.879866	0.898757	0.917852
2021-09-06	88	0.898792	9.48503e-05	0.879866	0.898757	0.917852
2021-09-07	133	0.898792	9.48503e-05	0.879866	0.898757	0.917852
2021-09-08	119	0.898792	9.48503e-05	0.879866	0.898757	0.917852
2021-09-09	121	0.898792	9.48503e-05	0.879866	0.898757	0.917852
2021-09-10	127	0.898792	9.48503e-05	0.879866	0.898757	0.917852
2021-09-11	113	0.898792	9.48503e-05	0.879866	0.898757	0.917852
2021-09-12	113	0.898792	9.48503e-05	0.879866	0.898757	0.917852
2021-09-13	92	0.898792	9.48503e-05	0.879866	0.898757	0.917852
2021-09-14	116	0.898792	9.48503e-05	0.879866	0.898757	0.917852
2021-09-15	115	0.898792	9.48503e-05	0.879866	0.898757	0.917852
2021-09-16	108	0.898792	9.48503e-05	0.879866	0.898757	0.917852
2021-09-17	109	0.898792	9.48503e-05	0.879866	0.898757	0.917852
2021-09-18	107	0.898792	9.48503e-05	0.879866	0.898757	0.917852
2021-09-19	112	0.898792	9.48503e-05	0.879866	0.898757	0.917852
2021-09-20	88	0.898792	9.48503e-05	0.879866	0.898757	0.917852
2021-09-21	132	0.898792	9.48503e-05	0.879866	0.898757	0.917852
2021-09-22	115	0.898792	9.48503e-05	0.879866	0.898757	0.917852
2021-09-23	125	0.898792	9.48503e-05	0.879866	0.898757	0.917852
2021-09-24	88	0.898792	9.48503e-05	0.879866	0.898757	0.917852
2021-09-25	137	0.898792	9.48503e-05	0.879866	0.898757	0.917852
2021-09-26	110	0.898792	9.48503e-05	0.879866	0.898757	0.917852
2021-09-27	104	0.898792	9.48503e-05	0.879866	0.898757	0.917852
2021-09-28	120	0.898792	9.48503e-05	0.879866	0.898757	0.917852
2021-09-29	144	0.898792	9.48503e-05	0.879866	0.898757	0.917852
2021-09-30	104	0.898792	9.48503e-05	0.879866	0.898757	0.917852
2021-10-01	99	0.898792	9.48503e-05	0.879866	0.898757	0.917852
2021-10-02	92	0.898792	9.48503e-05	0.879866	0.898757	0.917852
2021-10-03	111	0.898792	9.48503e-05	0.879866	0.898757	0.917852
2021-10-04	89	0.898792	9.48503e-05	0.879866	0.898757	0.917852
2021-10-05	114	0.898792	9.48503e-05	0.879866	0.898757	0.917852
2021-10-06	166	0.898792	9.48503e-05	0.879866	0.898757	0.917852
2021-10-07	104	0.898792	9.48503e-05	0.879866	0.898757	0.917852
2021-10-08	126	0.898792	9.48503e-05	0.879866	0.898757	0.917852
2021-10-09	79	0.898792	9.48503e-05	0.879866	0.898757	0.917852
2021-10-10	51	0.898792	9.48503e-05	0.879866	0.898757	0.917852
2021-10-11	49
