# Supplementary material for: Epidemiological Dynamics of SARS-CoV-2 Variants During Social Protests in Cali, Colombia
Source: Front Med (Lausanne). 2022 Mar 31;9:863911. doi: 10.3389/fmed.2022.863911 (PMC9008484; doi:10.3389/fmed.2022.863911)
Supplement: Supplementary file 2 [file Table_2.XLSX]

## Sheet: Hoja2
Supplementary Table S2. Access number of 228 SARS-CoV-2 genome sequences used in this study, 124 genomes sequenced in this study and 104 downloaded from GISAID. The genomes with a sample collection date in the same time frame as the social protest are highlighted in gray.
All submitters of data may be contacted directly via www.gisaid.org
Virus name	Accession ID	Date	Status
hCoV-19/Colombia/VAC-A149/2021	EPI_ISL_7476675	2021-04-05	Sequenced for the study
hCoV-19/Colombia/VAC-A148/2021	EPI_ISL_7476671	2021-04-05	Sequenced for the study
hCoV-19/Colombia/VAC-A157/2021|EPI_ISL_2603182|2021-04-05	EPI_ISL_2603182	2021-04-05	Downloaded from GISAID
hCoV-19/Colombia/VAC-A147/2021|EPI_ISL_2584557|2021-04-05	EPI_ISL_2584557	2021-04-05	Downloaded from GISAID
hCoV-19/Colombia/VAC-A150/2021|EPI_ISL_2584559|2021-04-05	EPI_ISL_2584559	2021-04-05	Downloaded from GISAID
hCoV-19/Colombia/VAC-A156/2021|EPI_ISL_2584561|2021-04-05	EPI_ISL_2584561	2021-04-05	Downloaded from GISAID
hCoV-19/Colombia/VAC-A151/2021|EPI_ISL_2603177|2021-04-05	EPI_ISL_2603177	2021-04-05	Downloaded from GISAID
hCoV-19/Colombia/VAC-A153/2021|EPI_ISL_2603179|2021-04-05	EPI_ISL_2603179	2021-04-05	Downloaded from GISAID
hCoV-19/Colombia/VAC-A154/2021|EPI_ISL_2603180|2021-04-05	EPI_ISL_2603180	2021-04-05	Downloaded from GISAID
hCoV-19/Colombia/VAC-A155/2021|EPI_ISL_2603181|2021-04-05	EPI_ISL_2603181	2021-04-05	Downloaded from GISAID
hCoV-19/Colombia/VAC-INS-VG-2047/2021|EPI_ISL_2009058|2021-04-08	EPI_ISL_2009058	2021-04-08	Downloaded from GISAID
hCoV-19/Colombia/VAC-A043/2021|EPI_ISL_2339835|2021-04-09	EPI_ISL_2339835	2021-04-09	Downloaded from GISAID
hCoV-19/Colombia/VAC-A039/2021|EPI_ISL_2339831|2021-04-09	EPI_ISL_2339831	2021-04-09	Downloaded from GISAID
hCoV-19/Colombia/VAC-A040/2021|EPI_ISL_2339832|2021-04-09	EPI_ISL_2339832	2021-04-09	Downloaded from GISAID
hCoV-19/Colombia/VAC-INS-VG-2285/2021|EPI_ISL_2158345|2021-04-09	EPI_ISL_2158345	2021-04-09	Downloaded from GISAID
hCoV-19/Colombia/VAC-A037/2021|EPI_ISL_2339830|2021-04-09	EPI_ISL_2339830	2021-04-09	Downloaded from GISAID
hCoV-19/Colombia/VAC-A042/2021|EPI_ISL_2339834|2021-04-09	EPI_ISL_2339834	2021-04-09	Downloaded from GISAID
hCoV-19/Colombia/VAC-K9/2021	EPI_ISL_7476481	2021-04-12	Sequenced for the study
hCoV-19/Colombia/VAC-K8/2021	EPI_ISL_7476530	2021-04-12	Sequenced for the study
hCoV-19/Colombia/VAC-A014/2021|EPI_ISL_2339808|2021-04-12	EPI_ISL_2339808	2021-04-12	Downloaded from GISAID
hCoV-19/Colombia/VAC-A011/2021|EPI_ISL_2339805|2021-04-12	EPI_ISL_2339805	2021-04-12	Downloaded from GISAID
hCoV-19/Colombia/VAC-A015/2021|EPI_ISL_2339809|2021-04-12	EPI_ISL_2339809	2021-04-12	Downloaded from GISAID
hCoV-19/Colombia/VAC-A016/2021|EPI_ISL_2339810|2021-04-12	EPI_ISL_2339810	2021-04-12	Downloaded from GISAID
hCoV-19/Colombia/VAC-INS-VG-2073/2021|EPI_ISL_2009059|2021-04-12	EPI_ISL_2009059	2021-04-12	Downloaded from GISAID
hCoV-19/Colombia/VAC-INS-VG-2074/2021|EPI_ISL_2155039|2021-04-12	EPI_ISL_2155039	2021-04-12	Downloaded from GISAID
hCoV-19/Colombia/VAC-A012/2021|EPI_ISL_2339806|2021-04-12	EPI_ISL_2339806	2021-04-12	Downloaded from GISAID
hCoV-19/Colombia/VAC-A013/2021|EPI_ISL_2339807|2021-04-12	EPI_ISL_2339807	2021-04-12	Downloaded from GISAID
hCoV-19/Colombia/VAC-A031/2021|EPI_ISL_2339824|2021-04-12	EPI_ISL_2339824	2021-04-12	Downloaded from GISAID
hCoV-19/Colombia/VAC-A032/2021|EPI_ISL_2339825|2021-04-12	EPI_ISL_2339825	2021-04-12	Downloaded from GISAID
hCoV-19/Colombia/COV_23933/2021|EPI_ISL_3216903|2021-04-14	EPI_ISL_3216903	2021-04-14	Downloaded from GISAID
hCoV-19/Colombia/VAC-K4/2021	EPI_ISL_7476195	2021-04-19	Sequenced for the study
hCoV-19/Colombia/VAC-K1/2021	EPI_ISL_7476429	2021-04-19	Sequenced for the study
hCoV-19/Colombia/VAC-K10/2021	EPI_ISL_7476532	2021-04-19	Sequenced for the study
hCoV-19/Colombia/VAC-K11/2021	EPI_ISL_7476776	2021-04-19	Sequenced for the study
hCoV-19/Colombia/VAC-K3/2021	EPI_ISL_7476266	2021-04-23	Sequenced for the study
hCoV-19/Colombia/VAC-K5/2021	EPI_ISL_7476273	2021-04-23	Sequenced for the study
hCoV-19/Colombia/VAC-K6/2021	EPI_ISL_7476401	2021-04-23	Sequenced for the study
hCoV-19/Colombia/VAC-K7/2021	EPI_ISL_7476602	2021-04-23	Sequenced for the study
hCoV-19/Colombia/VAC-K2/2021	EPI_ISL_7476639	2021-04-23	Sequenced for the study
hCoV-19/Colombia/VAC-K12/2021	EPI_ISL_7476873	2021-04-23	Sequenced for the study
hCoV-19/Colombia/VAC-INS-VG-4112/2021|EPI_ISL_3385807|2021-04-24	EPI_ISL_3385807	2021-04-24	Downloaded from GISAID
hCoV-19/Colombia/VAC-K41/2021	EPI_ISL_7476549	2021-04-26	Sequenced for the study
hCoV-19/Colombia/VAC-K18/2021	EPI_ISL_7476877	2021-04-26	Sequenced for the study
hCoV-19/Colombia/VAC-K19/2021	EPI_ISL_7476887	2021-04-26	Sequenced for the study
hCoV-19/Colombia/VAC-INS-VG-2523/2021|EPI_ISL_2362560|2021-04-26	EPI_ISL_2362560	2021-04-26	Downloaded from GISAID
hCoV-19/Colombia/VAC-INS-VG-2850/2021|EPI_ISL_2674313|2021-04-26	EPI_ISL_2674313	2021-04-26	Downloaded from GISAID
hCoV-19/Colombia/VAC-INS-VG-2851/2021|EPI_ISL_2674314|2021-04-26	EPI_ISL_2674314	2021-04-26	Downloaded from GISAID
hCoV-19/Colombia/VAC-INS-VG-2852/2021|EPI_ISL_2674315|2021-04-26	EPI_ISL_2674315	2021-04-26	Downloaded from GISAID
hCoV-19/Colombia/VAC-INS-VG-2853/2021|EPI_ISL_2674316|2021-04-26	EPI_ISL_2674316	2021-04-26	Downloaded from GISAID
hCoV-19/Colombia/VAC-INS-VG-3526/2021|EPI_ISL_3385815|2021-04-26	EPI_ISL_3385815	2021-04-26	Downloaded from GISAID
hCoV-19/Colombia/VAC-K17/2021	EPI_ISL_7476457	2021-04-28	Sequenced for the study
hCoV-19/Colombia/VAC-K16/2021	EPI_ISL_7476542	2021-04-28	Sequenced for the study
hCoV-19/Colombia/VAC-COV_24419/2021|EPI_ISL_3477560|2021-04-28	EPI_ISL_3477560	2021-04-28	Downloaded from GISAID
hCoV-19/Colombia/VAC-K13/2021	EPI_ISL_7476805	2021-05-01	Sequenced for the study
hCoV-19/Colombia/VAC-K20/2021	EPI_ISL_7476335	2021-05-04	Sequenced for the study
hCoV-19/Colombia/VAC-K22/2021	EPI_ISL_7476461	2021-05-04	Sequenced for the study
hCoV-19/Colombia/VAC-K21/2021	EPI_ISL_7476741	2021-05-04	Sequenced for the study
hCoV-19/Colombia/VAC-K23/2021	EPI_ISL_7476811	2021-05-04	Sequenced for the study
hCoV-19/Colombia/VAC-K24/2021	EPI_ISL_7476815	2021-05-04	Sequenced for the study
hCoV-19/Colombia/COV_24547/2021|EPI_ISL_3216904|2021-05-06	EPI_ISL_3216904	2021-05-06	Downloaded from GISAID
hCoV-19/Colombia/VAC-COV_24539/2021|EPI_ISL_3477561|2021-05-06	EPI_ISL_3477561	2021-05-06	Downloaded from GISAID
hCoV-19/Colombia/VAC-INS-VG-4111/2021|EPI_ISL_3385834|2021-05-07	EPI_ISL_3385834	2021-05-07	Downloaded from GISAID
hCoV-19/Colombia/VAC-K29/2021	EPI_ISL_7476525	2021-05-10	Sequenced for the study
hCoV-19/Colombia/VAC-K32/2021	EPI_ISL_7476656	2021-05-10	Sequenced for the study
hCoV-19/Colombia/VAC-K30/2021	EPI_ISL_7476697	2021-05-10	Sequenced for the study
hCoV-19/Colombia/VAC-K31/2021	EPI_ISL_7476704	2021-05-10	Sequenced for the study
hCoV-19/Colombia/VAC-K33/2021	EPI_ISL_7476711	2021-05-10	Sequenced for the study
hCoV-19/Colombia/VAC-K34/2021	EPI_ISL_7476717	2021-05-10	Sequenced for the study
hCoV-19/Colombia/VAC-K25/2021	EPI_ISL_7476823	2021-05-10	Sequenced for the study
hCoV-19/Colombia/VAC-K26/2021	EPI_ISL_7476833	2021-05-10	Sequenced for the study
hCoV-19/Colombia/VAC-K28/2021	EPI_ISL_7476843	2021-05-10	Sequenced for the study
hCoV-19/Colombia/VAC-K27/2021	EPI_ISL_7476836	2021-05-10	Sequenced for the study
hCoV-19/Colombia/VAC-COV_24589/2021|EPI_ISL_3477562|2021-05-10	EPI_ISL_3477562	2021-05-10	Downloaded from GISAID
hCoV-19/Colombia/COV_24623/2021|EPI_ISL_3216905|2021-05-11	EPI_ISL_3216905	2021-05-11	Downloaded from GISAID
hCoV-19/Colombia/COV_24635/2021|EPI_ISL_3216906|2021-05-11	EPI_ISL_3216906	2021-05-11	Downloaded from GISAID
hCoV-19/Colombia/COV_24656/2021|EPI_ISL_3216907|2021-05-13	EPI_ISL_3216907	2021-05-13	Downloaded from GISAID
hCoV-19/Colombia/VAC-COV_24670/2021|EPI_ISL_3477563|2021-05-13	EPI_ISL_3477563	2021-05-13	Downloaded from GISAID
hCoV-19/Colombia/VAC-K43/2021	EPI_ISL_7476423	2021-05-18	Sequenced for the study
hCoV-19/Colombia/VAC-K47/2021	EPI_ISL_7476562	2021-05-18	Sequenced for the study
hCoV-19/Colombia/VAC-K44/2021	EPI_ISL_7476582	2021-05-18	Sequenced for the study
hCoV-19/Colombia/VAC-K35/2021	EPI_ISL_7476846	2021-05-18	Sequenced for the study
hCoV-19/Colombia/VAC-K36/2021	EPI_ISL_7476853	2021-05-18	Sequenced for the study
hCoV-19/Colombia/VAC-K37/2021	EPI_ISL_7476860	2021-05-18	Sequenced for the study
hCoV-19/Colombia/COV_24770/2021|EPI_ISL_3216908|2021-05-19	EPI_ISL_3216908	2021-05-19	Downloaded from GISAID
hCoV-19/Colombia/VAC-COV_24759/2021|EPI_ISL_3477565|2021-05-19	EPI_ISL_3477565	2021-05-19	Downloaded from GISAID
hCoV-19/Colombia/VAC-COV_24796/2021|EPI_ISL_3477566|2021-05-20	EPI_ISL_3477566	2021-05-20	Downloaded from GISAID
hCoV-19/Colombia/VAC-K45/2021	EPI_ISL_7476326	2021-05-21	Sequenced for the study
hCoV-19/Colombia/VAC-K46/2021	EPI_ISL_7476345	2021-05-21	Sequenced for the study
hCoV-19/Colombia/VAC-K42/2021	EPI_ISL_7476627	2021-05-21	Sequenced for the study
hCoV-19/Colombia/VAC-K51/2021	EPI_ISL_7476480	2021-05-24	Sequenced for the study
hCoV-19/Colombia/VAC-COV_24846/2021|EPI_ISL_3477567|2021-05-24	EPI_ISL_3477567	2021-05-24	Downloaded from GISAID
hCoV-19/Colombia/VAC-COV_24867/2021|EPI_ISL_3477568|2021-05-24	EPI_ISL_3477568	2021-05-24	Downloaded from GISAID
hCoV-19/Colombia/VAC-K52/2021	EPI_ISL_7476288	2021-05-26	Sequenced for the study
hCoV-19/Colombia/COV_24923/2021|EPI_ISL_3216909|2021-05-26	EPI_ISL_3216909	2021-05-26	Downloaded from GISAID
hCoV-19/Colombia/VAC-INS-VG-4113/2021|EPI_ISL_3385787|2021-05-26	EPI_ISL_3385787	2021-05-26	Downloaded from GISAID
hCoV-19/Colombia/VAC-K58/2021	EPI_ISL_7476244	2021-05-29	Sequenced for the study
hCoV-19/Colombia/VAC-K53/2021	EPI_ISL_7476285	2021-05-29	Sequenced for the study
hCoV-19/Colombia/VAC-K49/2021	EPI_ISL_7476302	2021-05-29	Sequenced for the study
hCoV-19/Colombia/VAC-K57/2021	EPI_ISL_7476365	2021-05-29	Sequenced for the study
hCoV-19/Colombia/VAC-K55/2021	EPI_ISL_7476408	2021-05-29	Sequenced for the study
hCoV-19/Colombia/VAC-K54/2021	EPI_ISL_7476482	2021-05-29	Sequenced for the study
hCoV-19/Colombia/VAC-K50/2021	EPI_ISL_7476680	2021-05-29	Sequenced for the study
hCoV-19/Colombia/VAC-K56/2021	EPI_ISL_7476796	2021-05-29	Sequenced for the study
hCoV-19/Colombia/VAC-K65/2021	EPI_ISL_7476591	2021-05-31	Sequenced for the study
hCoV-19/Colombia/VAC-K60/2021	EPI_ISL_7476282	2021-06-02	Sequenced for the study
hCoV-19/Colombia/VAC-K68/2021	EPI_ISL_7476635	2021-06-02	Sequenced for the study
hCoV-19/Colombia/VAC-COV_25057/2021|EPI_ISL_3477569|2021-06-02	EPI_ISL_3477569	2021-06-02	Downloaded from GISAID
hCoV-19/Colombia/VAC-COV_25067/2021|EPI_ISL_3477570|2021-06-02	EPI_ISL_3477570	2021-06-02	Downloaded from GISAID
hCoV-19/Colombia/VAC-K62/2021	EPI_ISL_7476181	2021-06-04	Sequenced for the study
hCoV-19/Colombia/VAC-K61/2021	EPI_ISL_7476340	2021-06-04	Sequenced for the study
hCoV-19/Colombia/VAC-K63/2021	EPI_ISL_7476357	2021-06-04	Sequenced for the study
hCoV-19/Colombia/VAC-K59/2021	EPI_ISL_7476556	2021-06-04	Sequenced for the study
hCoV-19/Colombia/VAC-K66/2021	EPI_ISL_7476597	2021-06-04	Sequenced for the study
hCoV-19/Colombia/VAC-K67/2021	EPI_ISL_7476646	2021-06-04	Sequenced for the study
hCoV-19/Colombia/VAC-K64/2021	EPI_ISL_7476651	2021-06-04	Sequenced for the study
hCoV-19/Colombia/VAC-COV-VG-3805/2021|EPI_ISL_2834726|2021-06-04	EPI_ISL_2834726	2021-06-04	Downloaded from GISAID
hCoV-19/Colombia/VAC-K73/2021	EPI_ISL_7476218	2021-06-08	Sequenced for the study
hCoV-19/Colombia/VAC-K70/2021	EPI_ISL_7476351	2021-06-08	Sequenced for the study
hCoV-19/Colombia/VAC-K72/2021	EPI_ISL_7476417	2021-06-08	Sequenced for the study
hCoV-19/Colombia/VAC-K74/2021	EPI_ISL_7476228	2021-06-09	Sequenced for the study
hCoV-19/Colombia/VAC-K76/2021	EPI_ISL_7476237	2021-06-09	Sequenced for the study
hCoV-19/Colombia/VAC-K75/2021	EPI_ISL_7476536	2021-06-09	Sequenced for the study
hCoV-19/Colombia/VAC-INS-VG-1916/2021|EPI_ISL_3385820|2021-06-10	EPI_ISL_3385820	2021-06-10	Downloaded from GISAID
hCoV-19/Colombia/VAC-K69/2021	EPI_ISL_7476585	2021-06-11	Sequenced for the study
hCoV-19/Colombia/VAC-K71/2021	EPI_ISL_7476615	2021-06-11	Sequenced for the study
hCoV-19/Colombia/VAC-K77/2021	EPI_ISL_7476622	2021-06-11	Sequenced for the study
hCoV-19/Colombia/VAC-INS-VG-4114/2021|EPI_ISL_3385808|2021-06-12	EPI_ISL_3385808	2021-06-12	Downloaded from GISAID
hCoV-19/Colombia/VAC-INS-VG-4115/2021|EPI_ISL_3385849|2021-06-12	EPI_ISL_3385849	2021-06-12	Downloaded from GISAID
hCoV-19/Colombia/VAC-K88/2021	EPI_ISL_7476308	2021-06-15	Sequenced for the study
hCoV-19/Colombia/VAC-K85/2021	EPI_ISL_7476319	2021-06-15	Sequenced for the study
hCoV-19/Colombia/VAC-K80/2021	EPI_ISL_7476368	2021-06-15	Sequenced for the study
hCoV-19/Colombia/VAC-K87/2021	EPI_ISL_7476771	2021-06-15	Sequenced for the study
hCoV-19/Colombia/VAC-K81/2021	EPI_ISL_7476380	2021-06-16	Sequenced for the study
hCoV-19/Colombia/VAC-K86/2021	EPI_ISL_7476395	2021-06-16	Sequenced for the study
hCoV-19/Colombia/VAC-K84/2021	EPI_ISL_7476483	2021-06-16	Sequenced for the study
hCoV-19/Colombia/VAC-K82/2021	EPI_ISL_7476200	2021-06-17	Sequenced for the study
hCoV-19/Colombia/VAC-K79/2021	EPI_ISL_7476391	2021-06-17	Sequenced for the study
hCoV-19/Colombia/VAC-K83/2021	EPI_ISL_7476501	2021-06-17	Sequenced for the study
hCoV-19/Colombia/VAC-K95/2021	EPI_ISL_7476174	2021-06-21	Sequenced for the study
hCoV-19/Colombia/VAC-K97/2021	EPI_ISL_7476300	2021-06-21	Sequenced for the study
hCoV-19/Colombia/VAC-K96/2021	EPI_ISL_7476449	2021-06-21	Sequenced for the study
hCoV-19/Colombia/VAC-K89/2021	EPI_ISL_7476866	2021-06-21	Sequenced for the study
hCoV-19/Colombia/VAC-K94/2021	EPI_ISL_7476900	2021-06-21	Sequenced for the study
hCoV-19/Colombia/VAC-K93/2021	EPI_ISL_7476330	2021-06-23	Sequenced for the study
hCoV-19/Colombia/VAC-K90/2021	EPI_ISL_7476370	2021-06-23	Sequenced for the study
hCoV-19/Colombia/VAC-K98/2021	EPI_ISL_7476376	2021-06-23	Sequenced for the study
hCoV-19/Colombia/VAC-K92/2021	EPI_ISL_7476661	2021-06-23	Sequenced for the study
hCoV-19/Colombia/VAC-K91/2021	EPI_ISL_7476794	2021-06-23	Sequenced for the study
hCoV-19/Colombia/VAC-K106/2021	EPI_ISL_7476491	2021-06-28	Sequenced for the study
hCoV-19/Colombia/VAC-K100/2021	EPI_ISL_7476690	2021-06-28	Sequenced for the study
hCoV-19/Colombia/VAC-COV_25774/2021|EPI_ISL_3477571|2021-06-28	EPI_ISL_3477571	2021-06-28	Downloaded from GISAID
hCoV-19/Colombia/VAC-COV_25776/2021|EPI_ISL_3477572|2021-06-28	EPI_ISL_3477572	2021-06-28	Downloaded from GISAID
hCoV-19/Colombia/VAC-COV_25810/2021|EPI_ISL_3477573|2021-06-28	EPI_ISL_3477573	2021-06-28	Downloaded from GISAID
hCoV-19/Colombia/COV_25796/2021|EPI_ISL_3216910|2021-06-29	EPI_ISL_3216910	2021-06-29	Downloaded from GISAID
hCoV-19/Colombia/COV_25875/2021|EPI_ISL_3216911|2021-06-29	EPI_ISL_3216911	2021-06-29	Downloaded from GISAID
hCoV-19/Colombia/VAC-COV_25884/2021|EPI_ISL_3477564|2021-06-29	EPI_ISL_3477564	2021-06-29	Downloaded from GISAID
hCoV-19/Colombia/VAC-K104/2021	EPI_ISL_7476259	2021-06-30	Sequenced for the study
hCoV-19/Colombia/VAC-K105/2021	EPI_ISL_7476475	2021-06-30	Sequenced for the study
hCoV-19/Colombia/VAC-K103/2021	EPI_ISL_7476510	2021-06-30	Sequenced for the study
hCoV-19/Colombia/VAC-K107/2021	EPI_ISL_7476523	2021-06-30	Sequenced for the study
hCoV-19/Colombia/VAC-K102/2021	EPI_ISL_7476733	2021-06-30	Sequenced for the study
hCoV-19/Colombia/VAC-K101/2021	EPI_ISL_7476801	2021-06-30	Sequenced for the study
hCoV-19/Colombia/VAC-K99/2021	EPI_ISL_7476894	2021-06-30	Sequenced for the study
hCoV-19/Colombia/VAC-UV-20025918/2021|EPI_ISL_4419151|2021-06-30	EPI_ISL_4419151	2021-06-30	Downloaded from GISAID
hCoV-19/Colombia/VAC-UV-20025921/2021|EPI_ISL_4419152|2021-06-30	EPI_ISL_4419152	2021-06-30	Downloaded from GISAID
hCoV-19/Colombia/VAC-UV-20025938/2021|EPI_ISL_4419153|2021-06-30	EPI_ISL_4419153	2021-06-30	Downloaded from GISAID
hCoV-19/Colombia/VAC-UV-20025944/2021|EPI_ISL_4419154|2021-06-30	EPI_ISL_4419154	2021-06-30	Downloaded from GISAID
hCoV-19/Colombia/VAC-UV-20025962/2021|EPI_ISL_4419155|2021-07-01	EPI_ISL_4419155	2021-07-01	Downloaded from GISAID
hCoV-19/Colombia/VAC-UV-20025981/2021|EPI_ISL_4419156|2021-07-01	EPI_ISL_4419156	2021-07-01	Downloaded from GISAID
hCoV-19/Colombia/VAC-K108/2021	EPI_ISL_7476467	2021-07-02	Sequenced for the study
hCoV-19/Colombia/CO-UV-26067/2021|EPI_ISL_3914569|2021-07-02	EPI_ISL_3914569	2021-07-02	Downloaded from GISAID
hCoV-19/Colombia/VAC-SCOV-019/2021|EPI_ISL_3065505|2021-07-03	EPI_ISL_3065505	2021-07-03	Downloaded from GISAID
hCoV-19/Colombia/VAC-K110/2021	EPI_ISL_7476188	2021-07-06	Sequenced for the study
hCoV-19/Colombia/VAC-K116/2021	EPI_ISL_7476442	2021-07-06	Sequenced for the study
hCoV-19/Colombia/VAC-K109/2021	EPI_ISL_7476485	2021-07-06	Sequenced for the study
hCoV-19/Colombia/VAC-K115/2021	EPI_ISL_7476570	2021-07-06	Sequenced for the study
hCoV-19/Colombia/VAC-K113/2021	EPI_ISL_7476610	2021-07-06	Sequenced for the study
hCoV-19/Colombia/VAC-K111/2021	EPI_ISL_7476748	2021-07-06	Sequenced for the study
hCoV-19/Colombia/VAC-K112/2021	EPI_ISL_7476750	2021-07-06	Sequenced for the study
hCoV-19/Colombia/VAC-K114/2021	EPI_ISL_7476758	2021-07-06	Sequenced for the study
hCoV-19/Colombia/VAC-UV-20026043/2021|EPI_ISL_4419157|2021-07-06	EPI_ISL_4419157	2021-07-06	Downloaded from GISAID
hCoV-19/Colombia/VAC-UV-20026047/2021|EPI_ISL_4419158|2021-07-06	EPI_ISL_4419158	2021-07-06	Downloaded from GISAID
hCoV-19/Colombia/CO-UV-26250/2021|EPI_ISL_3914570|2021-07-08	EPI_ISL_3914570	2021-07-08	Downloaded from GISAID
hCoV-19/Colombia/CO-UV-26254/2021|EPI_ISL_3914571|2021-07-08	EPI_ISL_3914571	2021-07-08	Downloaded from GISAID
hCoV-19/Colombia/CO-UV-20026301/2021|EPI_ISL_3914566|2021-07-11	EPI_ISL_3914566	2021-07-11	Downloaded from GISAID
hCoV-19/Colombia/VAC-K126/2021	EPI_ISL_7476314	2021-07-12	Sequenced for the study
hCoV-19/Colombia/VAC-K120/2021	EPI_ISL_7476484	2021-07-12	Sequenced for the study
hCoV-19/Colombia/VAC-K124/2021	EPI_ISL_7476518	2021-07-12	Sequenced for the study
hCoV-19/Colombia/VAC-K117/2021	EPI_ISL_7476687	2021-07-12	Sequenced for the study
hCoV-19/Colombia/VAC-K119/2021	EPI_ISL_7476727	2021-07-12	Sequenced for the study
hCoV-19/Colombia/VAC-K118/2021	EPI_ISL_7476765	2021-07-12	Sequenced for the study
hCoV-19/Colombia/CO-UV-26362/2021|EPI_ISL_3914573|2021-07-13	EPI_ISL_3914573	2021-07-13	Downloaded from GISAID
hCoV-19/Colombia/VAC-UV-20026390/2021|EPI_ISL_4419159|2021-07-13	EPI_ISL_4419159	2021-07-13	Downloaded from GISAID
hCoV-19/Colombia/VAC-UV-20026397/2021|EPI_ISL_4419160|2021-07-13	EPI_ISL_4419160	2021-07-13	Downloaded from GISAID
hCoV-19/Colombia/VAC-UV-20026398/2021|EPI_ISL_4419161|2021-07-13	EPI_ISL_4419161	2021-07-13	Downloaded from GISAID
hCoV-19/Colombia/VAC-UV-26361/2021|EPI_ISL_4419184|2021-07-13	EPI_ISL_4419184	2021-07-13	Downloaded from GISAID
hCoV-19/Colombia/CO-UV-20026419/2021|EPI_ISL_3914567|2021-07-14	EPI_ISL_3914567	2021-07-14	Downloaded from GISAID
hCoV-19/Colombia/CO-UV-26439/2021|EPI_ISL_3914574|2021-07-14	EPI_ISL_3914574	2021-07-14	Downloaded from GISAID
hCoV-19/Colombia/VAC-UV-20026403/2021|EPI_ISL_4419162|2021-07-14	EPI_ISL_4419162	2021-07-14	Downloaded from GISAID
hCoV-19/Colombia/VAC-UV-20026423/2021|EPI_ISL_4419163|2021-07-14	EPI_ISL_4419163	2021-07-14	Downloaded from GISAID
hCoV-19/Colombia/CO-UV-20026422/2021|EPI_ISL_3898951|2021-07-15	EPI_ISL_3898951	2021-07-15	Downloaded from GISAID
hCoV-19/Colombia/VAC-UNIANDES-G027946/2021|EPI_ISL_4566188|2021-07-16	EPI_ISL_4566188	2021-07-16	Downloaded from GISAID
hCoV-19/Colombia/VAC-UNIANDES-G027947/2021|EPI_ISL_4566190|2021-07-16	EPI_ISL_4566190	2021-07-16	Downloaded from GISAID
hCoV-19/Colombia/VAC-UV-20026515/2021|EPI_ISL_4419165|2021-07-17	EPI_ISL_4419165	2021-07-17	Downloaded from GISAID
hCoV-19/Colombia/CO-UV-26548/2021|EPI_ISL_3914578|2021-07-19	EPI_ISL_3914578	2021-07-19	Downloaded from GISAID
hCoV-19/Colombia/CO-UV-26561/2021|EPI_ISL_3914576|2021-07-19	EPI_ISL_3914576	2021-07-19	Downloaded from GISAID
hCoV-19/Colombia/VAC-UV-20026511/2021|EPI_ISL_4419164|2021-07-19	EPI_ISL_4419164	2021-07-19	Downloaded from GISAID
hCoV-19/Colombia/VAC-UV-20026546/2021|EPI_ISL_4419166|2021-07-19	EPI_ISL_4419166	2021-07-19	Downloaded from GISAID
hCoV-19/Colombia/VAC-UV-20026550/2021|EPI_ISL_4419167|2021-07-19	EPI_ISL_4419167	2021-07-19	Downloaded from GISAID
hCoV-19/Colombia/VAC-UV-20026567/2021|EPI_ISL_4419168|2021-07-20	EPI_ISL_4419168	2021-07-20	Downloaded from GISAID
hCoV-19/Colombia/VAC-UV-20026612/2021|EPI_ISL_4419170|2021-07-21	EPI_ISL_4419170	2021-07-21	Downloaded from GISAID
hCoV-19/Colombia/VAC-UV-20026620/2021|EPI_ISL_4419171|2021-07-21	EPI_ISL_4419171	2021-07-21	Downloaded from GISAID
hCoV-19/Colombia/VAC-UV-20026634/2021|EPI_ISL_4419172|2021-07-21	EPI_ISL_4419172	2021-07-21	Downloaded from GISAID
hCoV-19/Colombia/VAC-K128/2021	EPI_ISL_7476210	2021-07-22	Sequenced for the study
hCoV-19/Colombia/VAC-K133/2021	EPI_ISL_7476437	2021-07-22	Sequenced for the study
hCoV-19/Colombia/VAC-K127/2021	EPI_ISL_7476784	2021-07-22	Sequenced for the study
hCoV-19/Colombia/VAC-K129/2021	EPI_ISL_7476790	2021-07-22	Sequenced for the study
hCoV-19/Colombia/VAC-UV-20026671/2021|EPI_ISL_4419173|2021-07-23	EPI_ISL_4419173	2021-07-23	Downloaded from GISAID
hCoV-19/Colombia/CO-UV-26723/2021|EPI_ISL_3914579|2021-07-26	EPI_ISL_3914579	2021-07-26	Downloaded from GISAID
hCoV-19/Colombia/CO-UV-26747/2021|EPI_ISL_3914581|2021-07-26	EPI_ISL_3914581	2021-07-26	Downloaded from GISAID
hCoV-19/Colombia/CO-UV-26748/2021|EPI_ISL_3941427|2021-07-26	EPI_ISL_3941427	2021-07-26	Downloaded from GISAID
hCoV-19/Colombia/VAC-UV-20026750/2021|EPI_ISL_4419174|2021-07-26	EPI_ISL_4419174	2021-07-26	Downloaded from GISAID
hCoV-19/Colombia/VAC-K38/2021	EPI_ISL_7476253	2021-07-28	Sequenced for the study
hCoV-19/Colombia/VAC-K135/2021	EPI_ISL_7476293	2021-07-28	Sequenced for the study
hCoV-19/Colombia/VAC-K134/2021	EPI_ISL_7476576	2021-07-28	Sequenced for the study
hCoV-19/Colombia/CO-UV-26847/2021|EPI_ISL_3914582|2021-07-29	EPI_ISL_3914582	2021-07-29	Downloaded from GISAID
hCoV-19/Colombia/VAC-UV-20026844/2021|EPI_ISL_4419175|2021-07-29	EPI_ISL_4419175	2021-07-29	Downloaded from GISAID
hCoV-19/Colombia/VAC-HUV-202108010198.30/2021|EPI_ISL_4419183|2021-07-31	EPI_ISL_4419183	2021-07-31	Downloaded from GISAID
